# Supplementary material for: Pan-cancer systematic identification of lncRNAs associated with cancer prognosis
Source: PeerJ. 2020 Mar 24;8:e8797. doi: 10.7717/peerj.8797 (PMC7100599; doi:10.7717/peerj.8797)
Supplement: Supplemental Information 4 [file peerj-08-8797-s004.csv]

Data	Cancer	Subtype	Firstauthor	EffSampleNumber	Event.Percentage	Ensembl.Gene.ID	HGNC.symbol_VEGA	hr	lb	ub	pval	adj_pval	c_index	z_score	tcga_regulon	meta_z	meta_p
103639	GSE10645.GPL5858	Prostatecancer		Nakagawa	1192	0.3037	ENSG00000267593	RP11-108P20.4	0.820843306	0.776964655	0.86719998	1.88E-12	1.45E-10	0.67714211	-7.043330082	PRAD	-12.51967238	5.83E-36
104433	GSE10645.GPL5873	Prostatecancer		Nakagawa	1192	0.3037	ENSG00000267593	RP11-108P20.4	0.801691526	0.765637333	0.839443527	4.75E-21	4.32E-18	0.743761627	-9.414553901	PRAD	-12.51967238	5.83E-36
286301	GSE16560.GPL5474	Prostatecancer		Sboner	281	0.7331	ENSG00000267593	RP11-108P20.4	0.923363787	0.896844416	0.950667326	8.20E-08	7.72E-06	0.61053474	-5.362629662	PRAD	-12.51967238	5.83E-36
391420	GSE21034.GPL10264	Prostatecancer		Taylor	280	0.1357	ENSG00000267593	RP11-108P20.4	0.921527619	0.850202194	0.998836698	0.046780373	0.945057309	0.771058315	-1.98828324	PRAD	-12.51967238	5.83E-36
103789	GSE10645.GPL5858	Prostatecancer		Nakagawa	1192	0.3037	ENSG00000229056	AC020571.3	0.841980805	0.803660969	0.882127791	4.58E-13	4.54E-11	0.682185083	-7.237270534	PRAD	-12.411244	2.27E-35
104220	GSE10645.GPL5873	Prostatecancer		Nakagawa	1192	0.3037	ENSG00000229056	AC020571.3	0.816330677	0.780273467	0.854054126	1.31E-18	5.51E-16	0.742639258	-8.804566453	PRAD	-12.411244	2.27E-35
287710	GSE16560.GPL5474	Prostatecancer		Sboner	281	0.7331	ENSG00000229056	AC020571.3	0.905635153	0.880292058	0.931707861	7.67E-12	2.60E-08	0.647498221	-6.844612628	PRAD	-12.411244	2.27E-35
103657	GSE10645.GPL5858	Prostatecancer		Nakagawa	1192	0.3037	ENSG00000245248	USP2-AS1	1.260728535	1.193821139	1.331385739	8.26E-17	2.86E-14	0.708168694	8.327507372	PRAD	12.00284837	3.43E-33
104286	GSE10645.GPL5873	Prostatecancer		Nakagawa	1192	0.3037	ENSG00000245248	USP2-AS1	1.209050491	1.150013868	1.271117792	1.07E-13	4.04E-12	0.687043557	7.432291581	PRAD	12.00284837	3.43E-33
285712	GSE16560.GPL5474	Prostatecancer		Sboner	281	0.7331	ENSG00000245248	USP2-AS1	1.050906873	1.031338328	1.070846711	2.25E-07	1.30E-05	0.61945696	5.177597904	PRAD	12.00284837	3.43E-33
103376	GSE10645.GPL5858	Prostatecancer		Nakagawa	1192	0.3037	ENSG00000224958	PGM5-AS1	0.866651089	0.830872023	0.903970876	2.87E-11	1.24E-09	0.666149044	-6.653301522	PRAD	-11.61702403	3.38E-31
104073	GSE10645.GPL5873	Prostatecancer		Nakagawa	1192	0.3037	ENSG00000224958	PGM5-AS1	0.86373972	0.835188098	0.893267403	1.33E-17	2.42E-15	0.720161129	-8.541044179	PRAD	-11.61702403	3.38E-31
285064	GSE16560.GPL5474	Prostatecancer		Sboner	281	0.7331	ENSG00000224958	PGM5-AS1	0.931241355	0.907875297	0.955208787	3.92E-08	4.92E-06	0.607481622	-5.494433286	PRAD	-11.61702403	3.38E-31
103742	GSE10645.GPL5858	Prostatecancer		Nakagawa	1192	0.3037	ENSG00000229370	AC092635.1	0.812982067	0.774356218	0.853534622	7.64E-17	2.86E-14	0.714810658	-8.33664146	PRAD	-11.29541682	1.38E-29
104737	GSE10645.GPL5873	Prostatecancer		Nakagawa	1192	0.3037	ENSG00000229370	AC092635.1	0.89303656	0.862575297	0.924573542	1.67E-10	1.69E-09	0.652680617	-6.38887348	PRAD	-11.29541682	1.38E-29
285589	GSE16560.GPL5474	Prostatecancer		Sboner	281	0.7331	ENSG00000229370	AC092635.1	0.921891407	0.89439519	0.950232935	1.41E-07	9.95E-06	0.613943562	-5.264238963	PRAD	-11.29541682	1.38E-29
2022	Berwanger_Neuroblastoma.Berwanger	Braincancer	Neuroblastoma	Berwanger	86	0.1977	ENSG00000269736	CTD-2521M24.11	0.612348606	0.474453298	0.790321866	0.000164795	0.044624736	0.787330317	-3.767644203	GBM	-11.12253177	9.75E-29
41036	E-MTAB-179.NBCustomAgilent4x44K	Braincancer	Neuroblastoma	Oberthuer	478	0.1904	ENSG00000269736	CTD-2521M24.11	0.741729601	0.697703592	0.788533709	1.07E-21	3.71E-19	0.809273408	-9.569793256	GBM	-11.12253177	9.75E-29
56344	E-TABM-38.A-MEXP-255	Braincancer	Neuroblastoma	Westermann	251	0.1474	ENSG00000269736	CTD-2521M24.11	0.690921151	0.61681364	0.773932361	1.69E-10	1.26E-08	0.845866283	-6.386960033	GBM	-11.12253177	9.75E-29
375927	GSE1993.GPL96	Braincancer	Astrocytoma	Petalidis	60	1	ENSG00000269736	CTD-2521M24.11	0.866728297	0.810517662	0.926837224	2.90E-05	0.000713687	0.649519503	-4.180806062	GBM	-11.12253177	9.75E-29
381711	GSE1993.GPL96	Braincancer	Glioblastoma	Petalidis	60	1	ENSG00000269736	CTD-2521M24.11	0.866728297	0.810517662	0.926837224	2.90E-05	0.000713687	0.649519503	-4.180806062	GBM	-11.12253177	9.75E-29
542921	GSE4271.HGU133A_EntrezCDF.MAS5	Braincancer	Astrocytoma	Phillips	154	0.8052	ENSG00000269736	CTD-2521M24.11	0.953477922	0.919957796	0.988219407	0.009081755	0.046328045	0.610095099	-2.608961158	GBM	-11.12253177	9.75E-29
548638	GSE4412.HGU133A_EntrezCDF.MAS5	Braincancer	Astrocytoma	Freije	170	0.6941	ENSG00000269736	CTD-2521M24.11	0.953959267	0.921676547	0.987372725	0.007287064	0.050555642	0.595607235	-2.683432703	GBM	-11.12253177	9.75E-29
44944	E-MTAB-179.NBCustomAgilent4x44K	Braincancer	Neuroblastoma	Oberthuer	478	0.1904	ENSG00000235888	AF064858.8	0.704470088	0.652960044	0.760043603	1.53E-19	1.84E-17	0.78635281	-9.042465818	GBM	-11.11149953	1.10E-28
60126	E-TABM-38.A-MEXP-255	Braincancer	Neuroblastoma	Westermann	251	0.1474	ENSG00000235888	AF064858.8	0.675738928	0.60798892	0.751038521	3.56E-13	6.62E-10	0.841409058	-7.271215006	GBM	-11.11149953	1.10E-28
378133	GSE1993.GPL96	Braincancer	Astrocytoma	Petalidis	60	1	ENSG00000235888	AF064858.8	0.883633573	0.835044053	0.935050419	1.81E-05	0.000609463	0.671000565	-4.287151596	GBM	-11.11149953	1.10E-28
383917	GSE1993.GPL96	Braincancer	Glioblastoma	Petalidis	60	1	ENSG00000235888	AF064858.8	0.883633573	0.835044053	0.935050419	1.81E-05	0.000609463	0.671000565	-4.287151596	GBM	-11.11149953	1.10E-28
543541	GSE4271.HGU133A_EntrezCDF.MAS5	Braincancer	Astrocytoma	Phillips	154	0.8052	ENSG00000235888	AF064858.8	0.930273966	0.875755896	0.988185926	0.018993278	0.07023068	0.591075347	-2.345662868	GBM	-11.11149953	1.10E-28
2833	Berwanger_Neuroblastoma.Berwanger	Braincancer	Neuroblastoma	Berwanger	86	0.1977	ENSG00000228484	RP11-106M7.1	0.768603273	0.636071452	0.92874942	0.006421973	0.126012486	0.717647059	-2.725420032	GBM	-11.04784786	2.25E-28
42580	E-MTAB-179.NBCustomAgilent4x44K	Braincancer	Neuroblastoma	Oberthuer	478	0.1904	ENSG00000228484	RP11-106M7.1	0.762876033	0.721304904	0.806843041	2.87E-21	7.51E-19	0.828822419	-9.467235032	GBM	-11.04784786	2.25E-28
60924	E-TABM-38.A-MEXP-255	Braincancer	Neuroblastoma	Westermann	251	0.1474	ENSG00000228484	RP11-106M7.1	0.758202452	0.693882389	0.828484723	9.36E-10	3.43E-08	0.848598131	-6.120022638	GBM	-11.04784786	2.25E-28
377832	GSE1993.GPL96	Braincancer	Astrocytoma	Petalidis	60	1	ENSG00000228484	RP11-106M7.1	0.930505046	0.901453983	0.960492335	8.56E-06	0.000499802	0.657998869	-4.450773005	GBM	-11.04784786	2.25E-28
383616	GSE1993.GPL96	Braincancer	Glioblastoma	Petalidis	60	1	ENSG00000228484	RP11-106M7.1	0.930505046	0.901453983	0.960492335	8.56E-06	0.000499802	0.657998869	-4.450773005	GBM	-11.04784786	2.25E-28
543047	GSE4271.HGU133A_EntrezCDF.MAS5	Braincancer	Astrocytoma	Phillips	154	0.8052	ENSG00000228484	RP11-106M7.1	0.961104919	0.934841816	0.988105848	0.005009681	0.033993989	0.61594733	-2.806410601	GBM	-11.04784786	2.25E-28
124	Berwanger_Neuroblastoma.Berwanger	Braincancer	Neuroblastoma	Berwanger	86	0.1977	ENSG00000225938	RP4-575N6.4	0.724196553	0.576968308	0.908993857	0.00538896	0.118810122	0.717647059	-2.782814548	GBM	-11.0420085	2.40E-28
44073	E-MTAB-179.NBCustomAgilent4x44K	Braincancer	Neuroblastoma	Oberthuer	478	0.1904	ENSG00000225938	RP4-575N6.4	0.745154766	0.701764334	0.79122805	7.25E-22	2.84E-19	0.842865539	-9.610073014	GBM	-11.0420085	2.40E-28
56950	E-TABM-38.A-MEXP-255	Braincancer	Neuroblastoma	Westermann	251	0.1474	ENSG00000225938	RP4-575N6.4	0.663732987	0.581977282	0.756973668	9.87E-10	3.53E-08	0.86829619	-6.111448459	GBM	-11.0420085	2.40E-28
379325	GSE1993.GPL96	Braincancer	Astrocytoma	Petalidis	60	1	ENSG00000225938	RP4-575N6.4	0.929416788	0.89946557	0.960365349	1.19E-05	0.000519354	0.663651781	-4.379754366	GBM	-11.0420085	2.40E-28
385109	GSE1993.GPL96	Braincancer	Glioblastoma	Petalidis	60	1	ENSG00000225938	RP4-575N6.4	0.929416788	0.89946557	0.960365349	1.19E-05	0.000519354	0.663651781	-4.379754366	GBM	-11.0420085	2.40E-28
544739	GSE4271.HGU133A_EntrezCDF.MAS5	Braincancer	Astrocytoma	Phillips	154	0.8052	ENSG00000225938	RP4-575N6.4	0.969006677	0.94090189	0.997950956	0.036033166	0.104667172	0.581199707	-2.096552971	GBM	-11.0420085	2.40E-28
550943	GSE4412.HGU133A_EntrezCDF.MAS5	Braincancer	Astrocytoma	Freije	170	0.6941	ENSG00000225938	RP4-575N6.4	0.963603771	0.933871877	0.994282246	0.020418873	0.087613038	0.593669251	-2.318560617	GBM	-11.0420085	2.40E-28
1959	Berwanger_Neuroblastoma.Berwanger	Braincancer	Neuroblastoma	Berwanger	86	0.1977	ENSG00000253965	CTC-329D1.3	0.746447617	0.583449481	0.954982501	0.019996698	0.207363386	0.704072398	-2.326409829	GBM	-11.01901415	3.09E-28
42799	E-MTAB-179.NBCustomAgilent4x44K	Braincancer	Neuroblastoma	Oberthuer	478	0.1904	ENSG00000253965	CTC-329D1.3	0.780041789	0.73892155	0.823450329	2.47E-19	2.46E-17	0.811902626	-8.990189145	GBM	-11.01901415	3.09E-28
61395	E-TABM-38.A-MEXP-255	Braincancer	Neuroblastoma	Westermann	251	0.1474	ENSG00000253965	CTC-329D1.3	0.726166541	0.663620707	0.79460728	3.33E-12	1.55E-09	0.873328541	-6.962926931	GBM	-11.01901415	3.09E-28
375869	GSE1993.GPL96	Braincancer	Astrocytoma	Petalidis	60	1	ENSG00000253965	CTC-329D1.3	0.963531749	0.945440827	0.981968838	0.000122284	0.001404751	0.635387224	-3.841501784	GBM	-11.01901415	3.09E-28
381653	GSE1993.GPL96	Braincancer	Glioblastoma	Petalidis	60	1	ENSG00000253965	CTC-329D1.3	0.963531749	0.945440827	0.981968838	0.000122284	0.001404751	0.635387224	-3.841501784	GBM	-11.01901415	3.09E-28
543471	GSE4271.HGU133A_EntrezCDF.MAS5	Braincancer	Astrocytoma	Phillips	154	0.8052	ENSG00000253965	CTC-329D1.3	0.935150056	0.892318778	0.980037235	0.005063777	0.034263191	0.618507681	-2.802948408	GBM	-11.01901415	3.09E-28
550158	GSE4412.HGU133A_EntrezCDF.MAS5	Braincancer	Astrocytoma	Freije	170	0.6941	ENSG00000253965	CTC-329D1.3	0.93805522	0.894395706	0.983845954	0.008546076	0.055192218	0.597868217	-2.629697947	GBM	-11.01901415	3.09E-28
2094	Berwanger_Neuroblastoma.Berwanger	Braincancer	Neuroblastoma	Berwanger	86	0.1977	ENSG00000257337	RP11-983P16.4	0.784635623	0.646983426	0.951574702	0.013727895	0.173760944	0.676923077	-2.464305756	GBM	-11.01283524	3.31E-28
40377	E-MTAB-179.NBCustomAgilent4x44K	Braincancer	Neuroblastoma	Oberthuer	478	0.1904	ENSG00000257337	RP11-983P16.4	0.803822245	0.769256716	0.839940932	2.08E-22	1.11E-19	0.815057688	-9.737839838	GBM	-11.01283524	3.31E-28
56903	E-TABM-38.A-MEXP-255	Braincancer	Neuroblastoma	Westermann	251	0.1474	ENSG00000257337	RP11-983P16.4	0.676087274	0.594172514	0.769295096	2.85E-09	6.75E-08	0.824442847	-5.940225705	GBM	-11.01283524	3.31E-28
213555	GSE13041.HGU95Av2_EntrezCDF.MAS5	Braincancer	Glioblastoma	Lee	267	0.9213	ENSG00000257337	RP11-983P16.4	0.924748272	0.861457912	0.992688505	0.030553549	0.404721313	0.591818973	-2.162839206	GBM	-11.01283524	3.31E-28
379280	GSE1993.GPL96	Braincancer	Astrocytoma	Petalidis	60	1	ENSG00000257337	RP11-983P16.4	0.908276488	0.872346029	0.945686862	2.99E-06	0.000446471	0.664782363	-4.671672581	GBM	-11.01283524	3.31E-28
385064	GSE1993.GPL96	Braincancer	Glioblastoma	Petalidis	60	1	ENSG00000257337	RP11-983P16.4	0.908276488	0.872346029	0.945686862	2.99E-06	0.000446471	0.664782363	-4.671672581	GBM	-11.01283524	3.31E-28
103529	GSE10645.GPL5858	Prostatecancer		Nakagawa	1192	0.3037	ENSG00000258884	CTD-3035D6.2	1.138944152	1.097034127	1.182455266	1.04E-11	5.14E-10	0.665088175	6.801421651	PRAD	10.99785116	3.91E-28
104486	GSE10645.GPL5873	Prostatecancer		Nakagawa	1192	0.3037	ENSG00000258884	CTD-3035D6.2	1.178325072	1.131992965	1.226553537	1.08E-15	9.80E-14	0.70703095	8.017561194	PRAD	10.99785116	3.91E-28
286636	GSE16560.GPL5474	Prostatecancer		Sboner	281	0.7331	ENSG00000258884	CTD-3035D6.2	1.072303697	1.032159366	1.114009382	0.000335942	0.003471056	0.570488499	3.585881362	PRAD	10.99785116	3.91E-28
3261	Berwanger_Neuroblastoma.Berwanger	Braincancer	Neuroblastoma	Berwanger	86	0.1977	ENSG00000233261	LINC00264	0.891715023	0.823383039	0.96571783	0.004839261	0.110887269	0.751131222	-2.817543177	GBM	-10.89207891	1.26E-27
44463	E-MTAB-179.NBCustomAgilent4x44K	Braincancer	Neuroblastoma	Oberthuer	478	0.1904	ENSG00000233261	LINC00264	0.758756516	0.711411184	0.809252742	4.54E-17	1.44E-15	0.810015775	-8.398150475	GBM	-10.89207891	1.26E-27
59529	E-TABM-38.A-MEXP-255	Braincancer	Neuroblastoma	Westermann	251	0.1474	ENSG00000233261	LINC00264	0.769895388	0.706713283	0.838726147	2.16E-09	5.69E-08	0.836376707	-5.985451365	GBM	-10.89207891	1.26E-27
201804	GSE13041.HGU133A_EntrezCDF.MAS5	Braincancer	Glioblastoma	Lee	267	0.9213	ENSG00000233261	LINC00264	0.966243832	0.938957203	0.994323426	0.018800746	0.559394516	0.534362243	-2.349458369	GBM	-10.89207891	1.26E-27
379718	GSE1993.GPL96	Braincancer	Astrocytoma	Petalidis	60	1	ENSG00000233261	LINC00264	0.926170967	0.888931676	0.964970294	0.000249318	0.002027858	0.650084794	-3.662959278	GBM	-10.89207891	1.26E-27
385502	GSE1993.GPL96	Braincancer	Glioblastoma	Petalidis	60	1	ENSG00000233261	LINC00264	0.926170967	0.888931676	0.964970294	0.000249318	0.002027858	0.650084794	-3.662959278	GBM	-10.89207891	1.26E-27
546359	GSE4271.HGU133A_EntrezCDF.MAS5	Braincancer	Astrocytoma	Phillips	154	0.8052	ENSG00000233261	LINC00264	0.937913888	0.895999492	0.981789018	0.005998319	0.037185759	0.610826628	-2.74787328	GBM	-10.89207891	1.26E-27
553035	GSE4412.HGU133A_EntrezCDF.MAS5	Braincancer	Astrocytoma	Freije	170	0.6941	ENSG00000233261	LINC00264	0.939481543	0.894449597	0.986780666	0.012739938	0.06680225	0.600775194	-2.490957427	GBM	-10.89207891	1.26E-27
705634	Pomeroy_CNS.GPL80	Braincancer	Medulloblastoma	Pomeroy	60	0.35	ENSG00000233261	LINC00264	0.847095131	0.728307569	0.985257042	0.031347267	0.751085227	0.678857143	-2.152636382	GBM	-10.89207891	1.26E-27
244	Berwanger_Neuroblastoma.Berwanger	Braincancer	Neuroblastoma	Berwanger	86	0.1977	ENSG00000163597	SNHG16	1.291531819	1.083800578	1.53907875	0.004244025	0.10831491	0.731221719	2.859430396	GBM	10.85851548	1.82E-27
42055	E-MTAB-179.NBCustomAgilent4x44K	Braincancer	Neuroblastoma	Oberthuer	478	0.1904	ENSG00000163597	SNHG16	1.221365512	1.17396416	1.270680797	4.10E-23	4.40E-20	0.825822017	9.901471284	GBM	10.85851548	1.82E-27
57118	E-TABM-38.A-MEXP-255	Braincancer	Neuroblastoma	Westermann	251	0.1474	ENSG00000163597	SNHG16	1.272119207	1.191283471	1.358440133	6.71E-13	7.48E-10	0.862976276	7.185246822	GBM	10.85851548	1.82E-27
376213	GSE1993.GPL96	Braincancer	Astrocytoma	Petalidis	60	1	ENSG00000163597	SNHG16	1.047473025	1.021398958	1.074212705	0.000310647	0.0022885	0.610514415	3.606255588	GBM	10.85851548	1.82E-27
381997	GSE1993.GPL96	Braincancer	Glioblastoma	Petalidis	60	1	ENSG00000163597	SNHG16	1.047473025	1.021398958	1.074212705	0.000310647	0.0022885	0.610514415	3.606255588	GBM	10.85851548	1.82E-27
544912	GSE4271.HGU133A_EntrezCDF.MAS5	Braincancer	Astrocytoma	Phillips	154	0.8052	ENSG00000163597	SNHG16	1.034558908	1.004045864	1.065999247	0.026127813	0.084874792	0.580833943	2.224306747	GBM	10.85851548	1.82E-27
43521	E-MTAB-179.NBCustomAgilent4x44K	Braincancer	Neuroblastoma	Oberthuer	478	0.1904	ENSG00000259163	RP11-1078H9.5	0.690606697	0.62925023	0.757945864	6.28E-15	9.31E-14	0.777877447	-7.798122451	GBM	-10.8496962	2.00E-27
61018	E-TABM-38.A-MEXP-255	Braincancer	Neuroblastoma	Westermann	251	0.1474	ENSG00000259163	RP11-1078H9.5	0.587988443	0.488355187	0.707948679	2.07E-08	2.80E-07	0.796405464	-5.606004328	GBM	-10.8496962	2.00E-27
199398	GSE13041.HGU133A_EntrezCDF.MAS5	Braincancer	Glioblastoma	Lee	267	0.9213	ENSG00000259163	RP11-1078H9.5	0.925494409	0.881229707	0.971982554	0.00195877	0.315688353	0.560532349	-3.096413577	GBM	-10.8496962	2.00E-27
210133	GSE13041.HGU95Av2_EntrezCDF.MAS5	Braincancer	Glioblastoma	Lee	267	0.9213	ENSG00000259163	RP11-1078H9.5	0.890837171	0.801588155	0.990023193	0.031863026	0.404721313	0.605744125	-2.146124765	GBM	-10.8496962	2.00E-27
377680	GSE1993.GPL96	Braincancer	Astrocytoma	Petalidis	60	1	ENSG00000259163	RP11-1078H9.5	0.853835036	0.789036795	0.923954717	8.71E-05	0.001198762	0.652345958	-3.924079157	GBM	-10.8496962	2.00E-27
383464	GSE1993.GPL96	Braincancer	Glioblastoma	Petalidis	60	1	ENSG00000259163	RP11-1078H9.5	0.853835036	0.789036795	0.923954717	8.71E-05	0.001198762	0.652345958	-3.924079157	GBM	-10.8496962	2.00E-27
545649	GSE4271.HGU133A_EntrezCDF.MAS5	Braincancer	Astrocytoma	Phillips	154	0.8052	ENSG00000259163	RP11-1078H9.5	0.913848093	0.839611651	0.994648342	0.037151272	0.10615168	0.598024872	-2.084097798	GBM	-10.8496962	2.00E-27
551117	GSE4412.HGU133A_EntrezCDF.MAS5	Braincancer	Astrocytoma	Freije	170	0.6941	ENSG00000259163	RP11-1078H9.5	0.852233484	0.775356009	0.936733453	0.000916651	0.021210054	0.611434109	-3.314933092	GBM	-10.8496962	2.00E-27
3027	Berwanger_Neuroblastoma.Berwanger	Braincancer	Neuroblastoma	Berwanger	86	0.1977	ENSG00000235033	RP11-61I13.3	0.825507893	0.699714383	0.973916355	0.023008548	0.219926292	0.674208145	-2.273292687	GBM	-10.77328154	4.60E-27
43868	E-MTAB-179.NBCustomAgilent4x44K	Braincancer	Neuroblastoma	Oberthuer	478	0.1904	ENSG00000235033	RP11-61I13.3	0.775914718	0.736912526	0.81698116	5.32E-22	2.41E-19	0.826007609	-9.641937534	GBM	-10.77328154	4.60E-27
59297	E-TABM-38.A-MEXP-255	Braincancer	Neuroblastoma	Westermann	251	0.1474	ENSG00000235033	RP11-61I13.3	0.694690491	0.623991391	0.773399898	2.88E-11	4.12E-09	0.864845435	-6.652325968	GBM	-10.77328154	4.60E-27
376935	GSE1993.GPL96	Braincancer	Astrocytoma	Petalidis	60	1	ENSG00000235033	RP11-61I13.3	0.943963408	0.916526226	0.972221951	0.000127184	0.001444372	0.6433013	-3.831848392	GBM	-10.77328154	4.60E-27
382719	GSE1993.GPL96	Braincancer	Glioblastoma	Petalidis	60	1	ENSG00000235033	RP11-61I13.3	0.943963408	0.916526226	0.972221951	0.000127184	0.001444372	0.6433013	-3.831848392	GBM	-10.77328154	4.60E-27
545874	GSE4271.HGU133A_EntrezCDF.MAS5	Braincancer	Astrocytoma	Phillips	154	0.8052	ENSG00000235033	RP11-61I13.3	0.973887984	0.955687133	0.992435467	0.005980776	0.037155812	0.608266277	-2.748833463	GBM	-10.77328154	4.60E-27
42161	E-MTAB-179.NBCustomAgilent4x44K	Braincancer	Neuroblastoma	Oberthuer	478	0.1904	ENSG00000235092	ID2-AS1	0.745674182	0.698375151	0.796176646	1.68E-18	1.04E-16	0.812150082	-8.77710052	GBM	-10.77088673	4.72E-27
57587	E-TABM-38.A-MEXP-255	Braincancer	Neuroblastoma	Westermann	251	0.1474	ENSG00000235092	ID2-AS1	0.6843273	0.607485837	0.770888514	4.32E-10	2.15E-08	0.828612509	-6.241855617	GBM	-10.77088673	4.72E-27
375280	GSE1993.GPL96	Braincancer	Astrocytoma	Petalidis	60	1	ENSG00000235092	ID2-AS1	0.908351417	0.870464811	0.947887022	9.77E-06	0.000505525	0.650084794	-4.422108578	GBM	-10.77088673	4.72E-27
381064	GSE1993.GPL96	Braincancer	Glioblastoma	Petalidis	60	1	ENSG00000235092	ID2-AS1	0.908351417	0.870464811	0.947887022	9.77E-06	0.000505525	0.650084794	-4.422108578	GBM	-10.77088673	4.72E-27
548068	GSE4271.HGU133A_EntrezCDF.MAS5	Braincancer	Astrocytoma	Phillips	154	0.8052	ENSG00000235092	ID2-AS1	0.93881706	0.893765918	0.986139048	0.011860639	0.052888859	0.594367228	-2.516263752	GBM	-10.77088673	4.72E-27
551949	GSE4412.HGU133A_EntrezCDF.MAS5	Braincancer	Astrocytoma	Freije	170	0.6941	ENSG00000235092	ID2-AS1	0.934586301	0.886531503	0.985245928	0.012009808	0.065326588	0.595284238	-2.511856017	GBM	-10.77088673	4.72E-27
40524	E-MTAB-179.NBCustomAgilent4x44K	Braincancer	Neuroblastoma	Oberthuer	478	0.1904	ENSG00000269609	RPARP-AS1	0.786322246	0.747768981	0.82686323	7.12E-21	1.40E-18	0.785950694	-9.371961674	GBM	-10.76033417	5.30E-27
56560	E-TABM-38.A-MEXP-255	Braincancer	Neuroblastoma	Westermann	251	0.1474	ENSG00000269609	RPARP-AS1	0.699850324	0.631701754	0.775350826	8.63E-12	2.48E-09	0.820129403	-6.827674085	GBM	-10.76033417	5.30E-27
379793	GSE1993.GPL96	Braincancer	Astrocytoma	Petalidis	60	1	ENSG00000269609	RPARP-AS1	0.901457346	0.858602297	0.9464514	2.99E-05	0.000713687	0.665912945	-4.174597157	GBM	-10.76033417	5.30E-27
385577	GSE1993.GPL96	Braincancer	Glioblastoma	Petalidis	60	1	ENSG00000269609	RPARP-AS1	0.901457346	0.858602297	0.9464514	2.99E-05	0.000713687	0.665912945	-4.174597157	GBM	-10.76033417	5.30E-27
544844	GSE4271.HGU133A_EntrezCDF.MAS5	Braincancer	Astrocytoma	Phillips	154	0.8052	ENSG00000269609	RPARP-AS1	0.951299555	0.907224188	0.99751622	0.039140261	0.109848279	0.584125823	-2.062709247	GBM	-10.76033417	5.30E-27
551042	GSE4412.HGU133A_EntrezCDF.MAS5	Braincancer	Astrocytoma	Freije	170	0.6941	ENSG00000269609	RPARP-AS1	0.929025959	0.882436519	0.978075152	0.005039846	0.043827386	0.615956072	-2.804475846	GBM	-10.76033417	5.30E-27
4297	Berwanger_Neuroblastoma.Berwanger	Braincancer	Neuroblastoma	Berwanger	86	0.1977	ENSG00000259319	RP11-293M10.6	0.798448234	0.638185754	0.998956147	0.048941536	0.288730467	0.686877828	-1.969100636	GBM	-10.75096437	5.86E-27
44971	E-MTAB-179.NBCustomAgilent4x44K	Braincancer	Neuroblastoma	Oberthuer	478	0.1904	ENSG00000259319	RP11-293M10.6	0.846321955	0.818759127	0.874812663	5.23E-23	4.40E-20	0.807819605	-9.877121042	GBM	-10.75096437	5.86E-27
61740	E-TABM-38.A-MEXP-255	Braincancer	Neuroblastoma	Westermann	251	0.1474	ENSG00000259319	RP11-293M10.6	0.744699855	0.678974783	0.816787145	4.03E-10	2.04E-08	0.834076204	-6.252852104	GBM	-10.75096437	5.86E-27
379131	GSE1993.GPL96	Braincancer	Astrocytoma	Petalidis	60	1	ENSG00000259319	RP11-293M10.6	0.906119918	0.865875794	0.948234506	2.11E-05	0.000641262	0.668739401	-4.253127147	GBM	-10.75096437	5.86E-27
384915	GSE1993.GPL96	Braincancer	Glioblastoma	Petalidis	60	1	ENSG00000259319	RP11-293M10.6	0.906119918	0.865875794	0.948234506	2.11E-05	0.000641262	0.668739401	-4.253127147	GBM	-10.75096437	5.86E-27
543447	GSE4271.HGU133A_EntrezCDF.MAS5	Braincancer	Astrocytoma	Phillips	154	0.8052	ENSG00000259319	RP11-293M10.6	0.950670982	0.912288252	0.990668591	0.016135718	0.063393418	0.593635699	-2.405831216	GBM	-10.75096437	5.86E-27
2871	Berwanger_Neuroblastoma.Berwanger	Braincancer	Neuroblastoma	Berwanger	86	0.1977	ENSG00000233251	AC007743.1	0.701272715	0.560854227	0.876847132	0.001853252	0.081335227	0.762895928	-3.11279427	GBM	-10.7376483	6.77E-27
45534	E-MTAB-179.NBCustomAgilent4x44K	Braincancer	Neuroblastoma	Oberthuer	478	0.1904	ENSG00000233251	AC007743.1	0.743605841	0.696960659	0.793372825	3.17E-19	2.91E-17	0.796065452	-8.962776713	GBM	-10.7376483	6.77E-27
58408	E-TABM-38.A-MEXP-255	Braincancer	Neuroblastoma	Westermann	251	0.1474	ENSG00000233251	AC007743.1	0.699464056	0.617791556	0.79193372	1.68E-08	2.40E-07	0.852336449	-5.642337701	GBM	-10.7376483	6.77E-27
379330	GSE1993.GPL96	Braincancer	Astrocytoma	Petalidis	60	1	ENSG00000233251	AC007743.1	0.896210623	0.854583155	0.939865799	6.31E-06	0.000495839	0.682871679	-4.515666305	GBM	-10.7376483	6.77E-27
385114	GSE1993.GPL96	Braincancer	Glioblastoma	Petalidis	60	1	ENSG00000233251	AC007743.1	0.896210623	0.854583155	0.939865799	6.31E-06	0.000495839	0.682871679	-4.515666305	GBM	-10.7376483	6.77E-27
544013	GSE4271.HGU133A_EntrezCDF.MAS5	Braincancer	Astrocytoma	Phillips	154	0.8052	ENSG00000233251	AC007743.1	0.941876425	0.902019413	0.983494576	0.006639756	0.039407121	0.597293343	-2.714391922	GBM	-10.7376483	6.77E-27
220	Berwanger_Neuroblastoma.Berwanger	Braincancer	Neuroblastoma	Berwanger	86	0.1977	ENSG00000232284	GNG12-AS1	0.735917575	0.613846535	0.882263965	0.000921038	0.061544171	0.740271493	-3.313598078	GBM	-10.66739284	1.45E-26
41792	E-MTAB-179.NBCustomAgilent4x44K	Braincancer	Neuroblastoma	Oberthuer	478	0.1904	ENSG00000232284	GNG12-AS1	0.716152467	0.662720138	0.773892818	3.20E-17	1.09E-15	0.825110582	-8.43893921	GBM	-10.66739284	1.45E-26
60139	E-TABM-38.A-MEXP-255	Braincancer	Neuroblastoma	Westermann	251	0.1474	ENSG00000232284	GNG12-AS1	0.652947784	0.575635641	0.740643522	3.37E-11	4.47E-09	0.866427031	-6.629388276	GBM	-10.66739284	1.45E-26
211321	GSE13041.HGU95Av2_EntrezCDF.MAS5	Braincancer	Glioblastoma	Lee	267	0.9213	ENSG00000232284	GNG12-AS1	0.918929404	0.847579215	0.996285933	0.040345325	0.404721313	0.577023499	-2.05019583	GBM	-10.66739284	1.45E-26
375586	GSE1993.GPL96	Braincancer	Astrocytoma	Petalidis	60	1	ENSG00000232284	GNG12-AS1	0.96992873	0.953585172	0.986552402	0.000429196	0.002729735	0.600339175	-3.521448532	GBM	-10.66739284	1.45E-26
381370	GSE1993.GPL96	Braincancer	Glioblastoma	Petalidis	60	1	ENSG00000232284	GNG12-AS1	0.96992873	0.953585172	0.986552402	0.000429196	0.002729735	0.600339175	-3.521448532	GBM	-10.66739284	1.45E-26
549141	GSE4412.HGU133A_EntrezCDF.MAS5	Braincancer	Astrocytoma	Freije	170	0.6941	ENSG00000232284	GNG12-AS1	0.896379873	0.84642056	0.949287996	0.00018503	0.013655381	0.671511628	-3.738624488	GBM	-10.66739284	1.45E-26
1746	Berwanger_Neuroblastoma.Berwanger	Braincancer	Neuroblastoma	Berwanger	86	0.1977	ENSG00000267510	CTC-325H20.4	1.462519985	1.184955372	1.805101491	0.000399493	0.055639129	0.760180995	3.54041853	GBM	10.59540003	3.13E-26
41493	E-MTAB-179.NBCustomAgilent4x44K	Braincancer	Neuroblastoma	Oberthuer	478	0.1904	ENSG00000267510	CTC-325H20.4	1.201010063	1.154644172	1.249237822	7.63E-20	9.98E-18	0.789569736	9.118271112	GBM	10.59540003	3.13E-26
56555	E-TABM-38.A-MEXP-255	Braincancer	Neuroblastoma	Westermann	251	0.1474	ENSG00000267510	CTC-325H20.4	1.225949493	1.159312389	1.296416888	9.06E-13	8.42E-10	0.864126528	7.144130819	GBM	10.59540003	3.13E-26
379665	GSE1993.GPL96	Braincancer	Astrocytoma	Petalidis	60	1	ENSG00000267510	CTC-325H20.4	1.090805951	1.036960075	1.147447862	0.000765102	0.003908642	0.625211984	3.365120774	GBM	10.59540003	3.13E-26
385449	GSE1993.GPL96	Braincancer	Glioblastoma	Petalidis	60	1	ENSG00000267510	CTC-325H20.4	1.090805951	1.036960075	1.147447862	0.000765102	0.003908642	0.625211984	3.365120774	GBM	10.59540003	3.13E-26
543992	GSE4271.HGU133A_EntrezCDF.MAS5	Braincancer	Astrocytoma	Phillips	154	0.8052	ENSG00000267510	CTC-325H20.4	1.083848838	1.026741969	1.144131962	0.003550419	0.02898054	0.60277981	2.915567837	GBM	10.59540003	3.13E-26
44637	E-MTAB-179.NBCustomAgilent4x44K	Braincancer	Neuroblastoma	Oberthuer	478	0.1904	ENSG00000225670	CADM3-AS1	0.720577649	0.668347764	0.776889182	1.39E-17	5.31E-16	0.790683287	-8.535959344	GBM	-10.58769052	3.40E-26
57512	E-TABM-38.A-MEXP-255	Braincancer	Neuroblastoma	Westermann	251	0.1474	ENSG00000225670	CADM3-AS1	0.584122956	0.500433364	0.681808314	9.46E-12	2.48E-09	0.867577283	-6.814424023	GBM	-10.58769052	3.40E-26
379891	GSE1993.GPL96	Braincancer	Astrocytoma	Petalidis	60	1	ENSG00000225670	CADM3-AS1	0.951245718	0.923524226	0.979799328	0.000925087	0.004426262	0.638778971	-3.31237134	GBM	-10.58769052	3.40E-26
385675	GSE1993.GPL96	Braincancer	Glioblastoma	Petalidis	60	1	ENSG00000225670	CADM3-AS1	0.951245718	0.923524226	0.979799328	0.000925087	0.004426262	0.638778971	-3.31237134	GBM	-10.58769052	3.40E-26
546029	GSE4271.HGU133A_EntrezCDF.MAS5	Braincancer	Astrocytoma	Phillips	154	0.8052	ENSG00000225670	CADM3-AS1	0.946767297	0.917791296	0.976658113	0.000562166	0.015043698	0.630212143	-3.449240342	GBM	-10.58769052	3.40E-26
43686	E-MTAB-179.NBCustomAgilent4x44K	Braincancer	Neuroblastoma	Oberthuer	478	0.1904	ENSG00000235665	LINC00298	0.699661345	0.64833795	0.755047577	3.98E-20	5.72E-18	0.811531442	-9.188483029	GBM	-10.57668879	3.82E-26
60574	E-TABM-38.A-MEXP-255	Braincancer	Neuroblastoma	Westermann	251	0.1474	ENSG00000235665	LINC00298	0.705023287	0.632087982	0.786374445	3.54E-10	1.90E-08	0.846010065	-6.273271866	GBM	-10.57668879	3.82E-26
380763	GSE1993.GPL96	Braincancer	Astrocytoma	Petalidis	60	1	ENSG00000235665	LINC00298	0.891774193	0.845669348	0.940392617	2.35E-05	0.000658715	0.65347654	-4.229083482	GBM	-10.57668879	3.82E-26
386547	GSE1993.GPL96	Braincancer	Glioblastoma	Petalidis	60	1	ENSG00000235665	LINC00298	0.891774193	0.845669348	0.940392617	2.35E-05	0.000658715	0.65347654	-4.229083482	GBM	-10.57668879	3.82E-26
553114	GSE4412.HGU133A_EntrezCDF.MAS5	Braincancer	Astrocytoma	Freije	170	0.6941	ENSG00000235665	LINC00298	0.929678699	0.884231894	0.97746133	0.004352194	0.041604387	0.600452196	-2.851438257	GBM	-10.57668879	3.82E-26
646082	GSE7696.HGU133Plus2_EntrezCDF.MAS5	Braincancer	Glioblastoma	Murat	80	0.8125	ENSG00000235665	LINC00298	1.050393518	1.002700202	1.100355362	0.038107091	0.502271574	0.582857143	2.073700974	GBM	-10.57668879	3.82E-26
78	Berwanger_Neuroblastoma.Berwanger	Braincancer	Neuroblastoma	Berwanger	86	0.1977	ENSG00000246731	NA	0.691656333	0.553632574	0.864090203	0.001169434	0.071320271	0.76199095	-3.246232296	GBM	-10.5751756	3.88E-26
40268	E-MTAB-179.NBCustomAgilent4x44K	Braincancer	Neuroblastoma	Oberthuer	478	0.1904	ENSG00000246731	NA	0.747778976	0.701932398	0.796620015	2.18E-19	2.38E-17	0.832967305	-9.003574278	GBM	-10.5751756	3.88E-26
56671	E-TABM-38.A-MEXP-255	Braincancer	Neuroblastoma	Westermann	251	0.1474	ENSG00000246731	NA	0.759246883	0.690592559	0.834726384	1.23E-08	1.90E-07	0.874622574	-5.695786659	GBM	-10.5751756	3.88E-26
210162	GSE13041.HGU95Av2_EntrezCDF.MAS5	Braincancer	Glioblastoma	Lee	267	0.9213	ENSG00000246731	NA	0.947038601	0.899170465	0.997455039	0.039757866	0.404721313	0.584856397	-2.056255807	GBM	-10.5751756	3.88E-26
375769	GSE1993.GPL96	Braincancer	Astrocytoma	Petalidis	60	1	ENSG00000246731	NA	0.941891946	0.914246454	0.970373398	8.20E-05	0.001178971	0.641605427	-3.938609723	GBM	-10.5751756	3.88E-26
381553	GSE1993.GPL96	Braincancer	Glioblastoma	Petalidis	60	1	ENSG00000246731	NA	0.941891946	0.914246454	0.970373398	8.20E-05	0.001178971	0.641605427	-3.938609723	GBM	-10.5751756	3.88E-26
542722	GSE4271.HGU133A_EntrezCDF.MAS5	Braincancer	Astrocytoma	Phillips	154	0.8052	ENSG00000246731	NA	0.963109429	0.935341784	0.991701417	0.011793828	0.052824556	0.59948793	-2.518253866	GBM	-10.5751756	3.88E-26
548755	GSE4412.HGU133A_EntrezCDF.MAS5	Braincancer	Astrocytoma	Freije	170	0.6941	ENSG00000246731	NA	0.964140308	0.934088987	0.995158433	0.023798397	0.096542748	0.582364341	-2.26036838	GBM	-10.5751756	3.88E-26
4493	Berwanger_Neuroblastoma.Berwanger	Braincancer	Neuroblastoma	Berwanger	86	0.1977	ENSG00000253327	RAD21-AS1	0.673939546	0.535388539	0.848345601	0.000777775	0.060392506	0.731221719	-3.360585247	GBM	-10.53955146	5.68E-26
43870	E-MTAB-179.NBCustomAgilent4x44K	Braincancer	Neuroblastoma	Oberthuer	478	0.1904	ENSG00000253327	RAD21-AS1	0.664526529	0.610620903	0.723190944	2.85E-21	7.51E-19	0.809861115	-9.468242901	GBM	-10.53955146	5.68E-26
61119	E-TABM-38.A-MEXP-255	Braincancer	Neuroblastoma	Westermann	251	0.1474	ENSG00000253327	RAD21-AS1	0.670195423	0.58438159	0.768610635	1.04E-08	1.66E-07	0.780733285	-5.724548761	GBM	-10.53955146	5.68E-26
378029	GSE1993.GPL96	Braincancer	Astrocytoma	Petalidis	60	1	ENSG00000253327	RAD21-AS1	0.857803659	0.780019945	0.943343977	0.001563893	0.006346663	0.591294517	-3.162558447	GBM	-10.53955146	5.68E-26
383813	GSE1993.GPL96	Braincancer	Glioblastoma	Petalidis	60	1	ENSG00000253327	RAD21-AS1	0.857803659	0.780019945	0.943343977	0.001563893	0.006346663	0.591294517	-3.162558447	GBM	-10.53955146	5.68E-26
545268	GSE4271.HGU133A_EntrezCDF.MAS5	Braincancer	Astrocytoma	Phillips	154	0.8052	ENSG00000253327	RAD21-AS1	0.913765263	0.85265301	0.979257618	0.010666088	0.050164079	0.593635699	-2.553452325	GBM	-10.53955146	5.68E-26
362	Berwanger_Neuroblastoma.Berwanger	Braincancer	Neuroblastoma	Berwanger	86	0.1977	ENSG00000242861	RP11-285F7.2	0.814458504	0.671196172	0.988299222	0.037598646	0.258133394	0.65520362	-2.079203545	GBM	-10.52973197	6.30E-26
42904	E-MTAB-179.NBCustomAgilent4x44K	Braincancer	Neuroblastoma	Oberthuer	478	0.1904	ENSG00000242861	RP11-285F7.2	0.755933185	0.710248902	0.804555949	1.40E-18	9.02E-17	0.815490736	-8.797309122	GBM	-10.52973197	6.30E-26
57237	E-TABM-38.A-MEXP-255	Braincancer	Neuroblastoma	Westermann	251	0.1474	ENSG00000242861	RP11-285F7.2	0.710303768	0.64807678	0.778505663	2.62E-13	6.62E-10	0.862544932	-7.312438635	GBM	-10.52973197	6.30E-26
380224	GSE1993.GPL96	Braincancer	Astrocytoma	Petalidis	60	1	ENSG00000242861	RP11-285F7.2	0.934353673	0.902201706	0.967651447	0.0001444	0.001532232	0.634821933	-3.800507145	GBM	-10.52973197	6.30E-26
386008	GSE1993.GPL96	Braincancer	Glioblastoma	Petalidis	60	1	ENSG00000242861	RP11-285F7.2	0.934353673	0.902201706	0.967651447	0.0001444	0.001532232	0.634821933	-3.800507145	GBM	-10.52973197	6.30E-26
547992	GSE4271.HGU133A_EntrezCDF.MAS5	Braincancer	Astrocytoma	Phillips	154	0.8052	ENSG00000242861	RP11-285F7.2	0.932748265	0.881077404	0.987449368	0.016650766	0.064421162	0.578639356	-2.394329882	GBM	-10.52973197	6.30E-26
43966	E-MTAB-179.NBCustomAgilent4x44K	Braincancer	Neuroblastoma	Oberthuer	478	0.1904	ENSG00000231789	PIK3CD-AS2	1.342936929	1.256266508	1.435586784	4.62E-18	2.30E-16	0.810634415	8.662450012	GBM	10.5256689	6.58E-26
56396	E-TABM-38.A-MEXP-255	Braincancer	Neuroblastoma	Westermann	251	0.1474	ENSG00000231789	PIK3CD-AS2	1.482630873	1.321638446	1.663234231	1.88E-11	3.38E-09	0.88813803	6.715065605	GBM	10.5256689	6.58E-26
379582	GSE1993.GPL96	Braincancer	Astrocytoma	Petalidis	60	1	ENSG00000231789	PIK3CD-AS2	1.043405081	1.019737926	1.067621528	0.000283815	0.002175753	0.635387224	3.62964164	GBM	10.5256689	6.58E-26
385366	GSE1993.GPL96	Braincancer	Glioblastoma	Petalidis	60	1	ENSG00000231789	PIK3CD-AS2	1.043405081	1.019737926	1.067621528	0.000283815	0.002175753	0.635387224	3.62964164	GBM	10.5256689	6.58E-26
546096	GSE4271.HGU133A_EntrezCDF.MAS5	Braincancer	Astrocytoma	Phillips	154	0.8052	ENSG00000231789	PIK3CD-AS2	1.080070347	1.033331821	1.128922898	0.000643327	0.015958468	0.616678859	3.412657838	GBM	10.5256689	6.58E-26
553782	GSE4412.HGU133A_EntrezCDF.MAS5	Braincancer	Astrocytoma	Freije	170	0.6941	ENSG00000231789	PIK3CD-AS2	1.052193642	1.006168569	1.100324035	0.02578459	0.100753236	0.588178295	2.229440809	GBM	10.5256689	6.58E-26
42671	E-MTAB-179.NBCustomAgilent4x44K	Braincancer	Neuroblastoma	Oberthuer	478	0.1904	ENSG00000257176	RP11-996F15.2	0.699014182	0.638334114	0.765462501	1.09E-14	1.49E-13	0.765226267	-7.728647099	GBM	-10.51834936	7.11E-26
59920	E-TABM-38.A-MEXP-255	Braincancer	Neuroblastoma	Westermann	251	0.1474	ENSG00000257176	RP11-996F15.2	0.695537917	0.624870586	0.774197099	3.10E-11	4.21E-09	0.823436377	-6.641751373	GBM	-10.51834936	7.11E-26
215117	GSE13041.HGU95Av2_EntrezCDF.MAS5	Braincancer	Glioblastoma	Lee	267	0.9213	ENSG00000257176	RP11-996F15.2	0.826740308	0.734899861	0.930058058	0.00154122	0.402125439	0.64664926	-3.166808056	GBM	-10.51834936	7.11E-26
377923	GSE1993.GPL96	Braincancer	Astrocytoma	Petalidis	60	1	ENSG00000257176	RP11-996F15.2	0.79823534	0.732129484	0.870310064	3.23E-07	0.000417841	0.687959299	-5.109328827	GBM	-10.51834936	7.11E-26
383707	GSE1993.GPL96	Braincancer	Glioblastoma	Petalidis	60	1	ENSG00000257176	RP11-996F15.2	0.79823534	0.732129484	0.870310064	3.23E-07	0.000417841	0.687959299	-5.109328827	GBM	-10.51834936	7.11E-26
545164	GSE4271.HGU133A_EntrezCDF.MAS5	Braincancer	Astrocytoma	Phillips	154	0.8052	ENSG00000257176	RP11-996F15.2	0.923593015	0.854700318	0.998038774	0.044473689	0.11871835	0.566569129	-2.009598605	GBM	-10.51834936	7.11E-26
548811	GSE4412.HGU133A_EntrezCDF.MAS5	Braincancer	Astrocytoma	Freije	170	0.6941	ENSG00000257176	RP11-996F15.2	0.877322453	0.80032607	0.961726371	0.005227556	0.043955943	0.595284238	-2.792666459	GBM	-10.51834936	7.11E-26
43864	E-MTAB-179.NBCustomAgilent4x44K	Braincancer	Neuroblastoma	Oberthuer	478	0.1904	ENSG00000249738	AC008697.1	0.639011769	0.577365665	0.707239911	5.05E-18	2.46E-16	0.771845711	-8.652151026	GBM	-10.4929074	9.31E-26
61363	E-TABM-38.A-MEXP-255	Braincancer	Neuroblastoma	Westermann	251	0.1474	ENSG00000249738	AC008697.1	0.739906193	0.654597009	0.836333143	1.44E-06	8.01E-06	0.762041697	-4.819478946	GBM	-10.4929074	9.31E-26
202293	GSE13041.HGU133A_EntrezCDF.MAS5	Braincancer	Glioblastoma	Lee	267	0.9213	ENSG00000249738	AC008697.1	0.945392674	0.906661879	0.985777971	0.008510516	0.494189577	0.55013141	-2.631115273	GBM	-10.4929074	9.31E-26
376202	GSE1993.GPL96	Braincancer	Astrocytoma	Petalidis	60	1	ENSG00000249738	AC008697.1	0.878580712	0.815980444	0.945983538	0.000598312	0.003311044	0.671565856	-3.432378243	GBM	-10.4929074	9.31E-26
381986	GSE1993.GPL96	Braincancer	Glioblastoma	Petalidis	60	1	ENSG00000249738	AC008697.1	0.878580712	0.815980444	0.945983538	0.000598312	0.003311044	0.671565856	-3.432378243	GBM	-10.4929074	9.31E-26
543314	GSE4271.HGU133A_EntrezCDF.MAS5	Braincancer	Astrocytoma	Phillips	154	0.8052	ENSG00000249738	AC008697.1	0.901803123	0.838435518	0.969959949	0.005428257	0.035237526	0.626920263	-2.780456256	GBM	-10.4929074	9.31E-26
548539	GSE4412.HGU133A_EntrezCDF.MAS5	Braincancer	Astrocytoma	Freije	170	0.6941	ENSG00000249738	AC008697.1	0.925282571	0.862624965	0.992491373	0.029958672	0.108822442	0.561369509	-2.170636357	GBM	-10.4929074	9.31E-26
1662	Berwanger_Neuroblastoma.Berwanger	Braincancer	Neuroblastoma	Berwanger	86	0.1977	ENSG00000233452	STXBP5-AS1	0.781849808	0.627227792	0.974588706	0.028603368	0.239432114	0.675113122	-2.188910195	GBM	-10.47720892	1.10E-25
40797	E-MTAB-179.NBCustomAgilent4x44K	Braincancer	Neuroblastoma	Oberthuer	478	0.1904	ENSG00000233452	STXBP5-AS1	0.744108432	0.704170851	0.786311103	8.53E-26	5.02E-22	0.846855764	-10.50114613	GBM	-10.47720892	1.10E-25
60481	E-TABM-38.A-MEXP-255	Braincancer	Neuroblastoma	Westermann	251	0.1474	ENSG00000233452	STXBP5-AS1	0.627023588	0.536866865	0.732320442	3.78E-09	8.23E-08	0.872034508	-5.893389748	GBM	-10.47720892	1.10E-25
379942	GSE1993.GPL96	Braincancer	Astrocytoma	Petalidis	60	1	ENSG00000233452	STXBP5-AS1	0.910584687	0.865319848	0.958217328	0.000317476	0.002318059	0.651215376	-3.60060627	GBM	-10.47720892	1.10E-25
385726	GSE1993.GPL96	Braincancer	Glioblastoma	Petalidis	60	1	ENSG00000233452	STXBP5-AS1	0.910584687	0.865319848	0.958217328	0.000317476	0.002318059	0.651215376	-3.60060627	GBM	-10.47720892	1.10E-25
542964	GSE4271.HGU133A_EntrezCDF.MAS5	Braincancer	Astrocytoma	Phillips	154	0.8052	ENSG00000233452	STXBP5-AS1	0.928942411	0.886524501	0.973389908	0.001994986	0.023094427	0.611923921	-3.09097779	GBM	-10.47720892	1.10E-25
44167	E-MTAB-179.NBCustomAgilent4x44K	Braincancer	Neuroblastoma	Oberthuer	478	0.1904	ENSG00000224729	PCOLCE-AS1	1.545983861	1.402641818	1.703974648	1.70E-18	1.04E-16	0.786074422	8.775459767	GBM	10.46557547	1.24E-25
56675	E-TABM-38.A-MEXP-255	Braincancer	Neuroblastoma	Westermann	251	0.1474	ENSG00000224729	PCOLCE-AS1	1.488634327	1.304971645	1.698145833	3.18E-09	7.33E-08	0.812508986	5.92195053	GBM	10.46557547	1.24E-25
375409	GSE1993.GPL96	Braincancer	Astrocytoma	Petalidis	60	1	ENSG00000224729	PCOLCE-AS1	1.112957852	1.057138026	1.17172512	4.57E-05	0.000886142	0.654607123	4.07645413	GBM	10.46557547	1.24E-25
381193	GSE1993.GPL96	Braincancer	Glioblastoma	Petalidis	60	1	ENSG00000224729	PCOLCE-AS1	1.112957852	1.057138026	1.17172512	4.57E-05	0.000886142	0.654607123	4.07645413	GBM	10.46557547	1.24E-25
546295	GSE4271.HGU133A_EntrezCDF.MAS5	Braincancer	Astrocytoma	Phillips	154	0.8052	ENSG00000224729	PCOLCE-AS1	1.104640288	1.043929253	1.168882051	0.00055936	0.015043698	0.633138259	3.450591321	GBM	10.46557547	1.24E-25
551763	GSE4412.HGU133A_EntrezCDF.MAS5	Braincancer	Astrocytoma	Freije	170	0.6941	ENSG00000224729	PCOLCE-AS1	1.057773381	1.001985488	1.116667395	0.042182571	0.134000636	0.564922481	2.03171446	GBM	10.46557547	1.24E-25
45691	E-MTAB-179.NBCustomAgilent4x44K	Braincancer	Neuroblastoma	Oberthuer	478	0.1904	ENSG00000228109	MELTF-AS1	1.398585232	1.285303502	1.521851181	7.02E-15	1.02E-13	0.761174178	7.78407289	GBM	10.46216916	1.29E-25
59175	E-TABM-38.A-MEXP-255	Braincancer	Neuroblastoma	Westermann	251	0.1474	ENSG00000228109	MELTF-AS1	1.412626277	1.242679491	1.605814703	1.28E-07	1.13E-06	0.80100647	5.28215988	GBM	10.46216916	1.29E-25
198525	GSE13041.HGU133A_EntrezCDF.MAS5	Braincancer	Glioblastoma	Lee	267	0.9213	ENSG00000228109	MELTF-AS1	1.049464499	1.019842426	1.079946966	0.000949919	0.274437184	0.554884527	3.304954245	GBM	10.46216916	1.29E-25
375350	GSE1993.GPL96	Braincancer	Astrocytoma	Petalidis	60	1	ENSG00000228109	MELTF-AS1	1.166642351	1.094360919	1.243697899	2.32E-06	0.000446471	0.687959299	4.723144602	GBM	10.46216916	1.29E-25
381134	GSE1993.GPL96	Braincancer	Glioblastoma	Petalidis	60	1	ENSG00000228109	MELTF-AS1	1.166642351	1.094360919	1.243697899	2.32E-06	0.000446471	0.687959299	4.723144602	GBM	10.46216916	1.29E-25
542990	GSE4271.HGU133A_EntrezCDF.MAS5	Braincancer	Astrocytoma	Phillips	154	0.8052	ENSG00000228109	MELTF-AS1	1.123894622	1.06409731	1.187052264	2.82E-05	0.009384593	0.654718361	4.187133521	GBM	10.46216916	1.29E-25
548458	GSE4412.HGU133A_EntrezCDF.MAS5	Braincancer	Astrocytoma	Freije	170	0.6941	ENSG00000228109	MELTF-AS1	1.061715679	1.009260535	1.116897117	0.020529116	0.087872999	0.579134367	2.316534253	GBM	10.46216916	1.29E-25
4002	Berwanger_Neuroblastoma.Berwanger	Braincancer	Neuroblastoma	Berwanger	86	0.1977	ENSG00000261634	RP11-352D13.6	0.751213461	0.610358143	0.924574646	0.006930004	0.129140075	0.68959276	-2.700189263	GBM	-10.46199059	1.29E-25
45209	E-MTAB-179.NBCustomAgilent4x44K	Braincancer	Neuroblastoma	Oberthuer	478	0.1904	ENSG00000261634	RP11-352D13.6	0.787022457	0.741324418	0.835537497	4.25E-15	6.59E-14	0.769866065	-7.84721904	GBM	-10.46199059	1.29E-25
56746	E-TABM-38.A-MEXP-255	Braincancer	Neuroblastoma	Westermann	251	0.1474	ENSG00000261634	RP11-352D13.6	0.667674042	0.574574093	0.775859253	1.35E-07	1.18E-06	0.855068296	-5.272239166	GBM	-10.46199059	1.29E-25
200352	GSE13041.HGU133A_EntrezCDF.MAS5	Braincancer	Glioblastoma	Lee	267	0.9213	ENSG00000261634	RP11-352D13.6	0.957147945	0.92090388	0.994818469	0.026166546	0.577941547	0.524296818	-2.223731027	GBM	-10.46199059	1.29E-25
213641	GSE13041.HGU95Av2_EntrezCDF.MAS5	Braincancer	Glioblastoma	Lee	267	0.9213	ENSG00000261634	RP11-352D13.6	0.89962264	0.814614014	0.993502298	0.036736232	0.404721313	0.580504787	-2.088683398	GBM	-10.46199059	1.29E-25
377540	GSE1993.GPL96	Braincancer	Astrocytoma	Petalidis	60	1	ENSG00000261634	RP11-352D13.6	0.89980614	0.860177256	0.941260751	4.34E-06	0.000481659	0.674392312	-4.594162621	GBM	-10.46199059	1.29E-25
383324	GSE1993.GPL96	Braincancer	Glioblastoma	Petalidis	60	1	ENSG00000261634	RP11-352D13.6	0.89980614	0.860177256	0.941260751	4.34E-06	0.000481659	0.674392312	-4.594162621	GBM	-10.46199059	1.29E-25
547944	GSE4271.HGU133A_EntrezCDF.MAS5	Braincancer	Astrocytoma	Phillips	154	0.8052	ENSG00000261634	RP11-352D13.6	0.90142339	0.850526064	0.955366523	0.000465694	0.014174421	0.624725677	-3.499750312	GBM	-10.46199059	1.29E-25
45712	E-MTAB-179.NBCustomAgilent4x44K	Braincancer	Neuroblastoma	Oberthuer	478	0.1904	ENSG00000249396	RP11-1C1.4	0.559428048	0.488415109	0.640765887	5.02E-17	1.53E-15	0.80274676	-8.386243477	GBM	-10.45016826	1.46E-25
59922	E-TABM-38.A-MEXP-255	Braincancer	Neuroblastoma	Westermann	251	0.1474	ENSG00000249396	RP11-1C1.4	0.678598238	0.594423465	0.774692783	9.58E-09	1.55E-07	0.778289001	-5.738029423	GBM	-10.45016826	1.46E-25
198912	GSE13041.HGU133A_EntrezCDF.MAS5	Braincancer	Glioblastoma	Lee	267	0.9213	ENSG00000249396	RP11-1C1.4	0.923577509	0.883626337	0.965334983	0.000425616	0.246942194	0.589945759	-3.523668961	GBM	-10.45016826	1.46E-25
377922	GSE1993.GPL96	Braincancer	Astrocytoma	Petalidis	60	1	ENSG00000249396	RP11-1C1.4	0.846622468	0.771989726	0.928470391	0.000405903	0.002662944	0.6433013	-3.5362158	GBM	-10.45016826	1.46E-25
383706	GSE1993.GPL96	Braincancer	Glioblastoma	Petalidis	60	1	ENSG00000249396	RP11-1C1.4	0.846622468	0.771989726	0.928470391	0.000405903	0.002662944	0.6433013	-3.5362158	GBM	-10.45016826	1.46E-25
545530	GSE4271.HGU133A_EntrezCDF.MAS5	Braincancer	Astrocytoma	Phillips	154	0.8052	ENSG00000249396	RP11-1C1.4	0.911552306	0.840551248	0.988550797	0.025202371	0.083209006	0.586686174	-2.238286598	GBM	-10.45016826	1.46E-25
550270	GSE4412.HGU133A_EntrezCDF.MAS5	Braincancer	Astrocytoma	Freije	170	0.6941	ENSG00000249396	RP11-1C1.4	0.858911819	0.796573675	0.926128413	7.61E-05	0.010537151	0.659883721	-3.95623487	GBM	-10.45016826	1.46E-25
41678	E-MTAB-179.NBCustomAgilent4x44K	Braincancer	Neuroblastoma	Oberthuer	478	0.1904	ENSG00000273454	RP11-797D24.3	0.690158824	0.635182961	0.749892916	2.02E-18	1.20E-16	0.811283987	-8.755957472	GBM	-10.39119598	2.72E-25
57472	E-TABM-38.A-MEXP-255	Braincancer	Neuroblastoma	Westermann	251	0.1474	ENSG00000273454	RP11-797D24.3	0.633489895	0.552363638	0.726531255	6.61E-11	6.58E-09	0.862257369	-6.52920454	GBM	-10.39119598	2.72E-25
379122	GSE1993.GPL96	Braincancer	Astrocytoma	Petalidis	60	1	ENSG00000273454	RP11-797D24.3	0.908783933	0.863455634	0.956491804	0.000248336	0.002027858	0.63312606	-3.663969589	GBM	-10.39119598	2.72E-25
384906	GSE1993.GPL96	Braincancer	Glioblastoma	Petalidis	60	1	ENSG00000273454	RP11-797D24.3	0.908783933	0.863455634	0.956491804	0.000248336	0.002027858	0.63312606	-3.663969589	GBM	-10.39119598	2.72E-25
545998	GSE4271.HGU133A_EntrezCDF.MAS5	Braincancer	Astrocytoma	Phillips	154	0.8052	ENSG00000273454	RP11-797D24.3	0.897014308	0.840870608	0.956906642	0.000981696	0.0178225	0.640819312	-3.295720684	GBM	-10.39119598	2.72E-25
551832	GSE4412.HGU133A_EntrezCDF.MAS5	Braincancer	Astrocytoma	Freije	170	0.6941	ENSG00000273454	RP11-797D24.3	0.901269555	0.838781909	0.968412411	0.004575608	0.042331906	0.589793282	-2.835485619	GBM	-10.39119598	2.72E-25
49980	E-TABM-158.HTHGU133A_EntrezCDF.MAS5	Breastcancer		Chin	173	0.3526	ENSG00000229109	RP11-439K3.1	0.947477727	0.900683829	0.996702743	0.036818734	0.299418727	0.59017394	-2.087768367	BRCA	-10.38530273	2.89E-25
136674	GSE10885.GPL887	Breastcancer		Hennessy	170	0.2882	ENSG00000229109	RP11-439K3.1	0.856447551	0.769064153	0.953759716	0.004769699	0.052669092	0.757668712	-2.822189432	BRCA	-10.38530273	2.89E-25
140285	GSE10886.GPL1390	Breastcancer		Parker	203	0.197	ENSG00000229109	RP11-439K3.1	0.946470104	0.898371571	0.997143818	0.038691728	0.585166399	0.621723731	-2.067450453	BRCA	-10.38530273	2.89E-25
245617	GSE1456.HGU133A_EntrezCDF.MAS5	Breastcancer		Pawitan	318	0.2516	ENSG00000229109	RP11-439K3.1	0.90895691	0.857768456	0.963200101	0.001247546	0.019675428	0.657063197	-3.227780737	BRCA	-10.38530273	2.89E-25
387052	GSE20486.GPL6947	Breastcancer		Parris	97	0.4845	ENSG00000229109	RP11-439K3.1	0.869387796	0.815037089	0.927362876	2.14E-05	0.00041854	0.698545342	-4.249485091	BRCA	-10.38530273	2.89E-25
444813	GSE24450.GPL6947	Breastcancer		Greco	183	0.2022	ENSG00000229109	RP11-439K3.1	0.896291737	0.845447713	0.950193447	0.000238225	0.016672625	0.714425715	-3.674597077	BRCA	-10.38530273	2.89E-25
498245	GSE3143.HGU95Av2_EntrezCDF.MAS5	Breastcancer		Bild	158	0.3165	ENSG00000229109	RP11-439K3.1	0.891082997	0.830396757	0.956204249	0.001353476	0.182343478	0.68062133	-3.204393028	BRCA	-10.38530273	2.89E-25
527574	GSE3494.HGU133A_EntrezCDF.MAS5	Breastcancer		Miller	502	0.2191	ENSG00000229109	RP11-439K3.1	0.908660017	0.864964005	0.954563453	0.000139366	0.004122054	0.640995261	-3.809291154	BRCA	-10.38530273	2.89E-25
641273	GSE7390.HGU133A_EntrezCDF.MAS5	Breastcancer		Desmedt	198	0.2828	ENSG00000229109	RP11-439K3.1	0.951026952	0.907082216	0.997100647	0.037502156	0.305845801	0.608053691	-2.080254938	BRCA	-10.38530273	2.89E-25
683449	GSE9893.GPL5049	Breastcancer		Chanrion	155	0.271	ENSG00000229109	RP11-439K3.1	0.77404959	0.669533665	0.894880719	0.000538847	0.008250632	0.698859826	-3.460662723	BRCA	-10.38530273	2.89E-25
740795	Vijver_BreastCancer.Vijver_Agilent	Breastcancer		VandeVijver	295	0.2678	ENSG00000229109	RP11-439K3.1	0.857830913	0.817789392	0.899832993	3.23E-10	2.70E-08	0.757596805	-6.287519252	BRCA	-10.38530273	2.89E-25
103873	GSE10645.GPL5858	Prostatecancer		Nakagawa	1192	0.3037	ENSG00000269397	CTB-92J24.2	1.193568497	1.130952832	1.259650905	1.23E-10	4.48E-09	0.659783829	6.435882791	PRAD	10.38148743	3.01E-25
104816	GSE10645.GPL5873	Prostatecancer		Nakagawa	1192	0.3037	ENSG00000269397	CTB-92J24.2	1.208757384	1.147496172	1.273289139	9.03E-13	2.28E-11	0.67248351	7.144612289	PRAD	10.38148743	3.01E-25
286959	GSE16560.GPL5474	Prostatecancer		Sboner	281	0.7331	ENSG00000269397	CTB-92J24.2	1.087799117	1.051317902	1.125546247	1.33E-06	4.50E-05	0.619812663	4.835360781	PRAD	10.38148743	3.01E-25
41444	E-MTAB-179.NBCustomAgilent4x44K	Braincancer	Neuroblastoma	Oberthuer	478	0.1904	ENSG00000254635	WAC-AS1	0.736899257	0.686572652	0.790914864	2.70E-17	9.48E-16	0.792786662	-8.459037153	GBM	-10.37722497	3.15E-25
58697	E-TABM-38.A-MEXP-255	Braincancer	Neuroblastoma	Westermann	251	0.1474	ENSG00000254635	WAC-AS1	0.643947243	0.569231157	0.728470405	2.66E-12	1.47E-09	0.858087707	-6.994682329	GBM	-10.37722497	3.15E-25
375602	GSE1993.GPL96	Braincancer	Astrocytoma	Petalidis	60	1	ENSG00000254635	WAC-AS1	0.927618457	0.898335789	0.957855639	4.41E-06	0.000481659	0.660260034	-4.590934656	GBM	-10.37722497	3.15E-25
381386	GSE1993.GPL96	Braincancer	Glioblastoma	Petalidis	60	1	ENSG00000254635	WAC-AS1	0.927618457	0.898335789	0.957855639	4.41E-06	0.000481659	0.660260034	-4.590934656	GBM	-10.37722497	3.15E-25
544301	GSE4271.HGU133A_EntrezCDF.MAS5	Braincancer	Astrocytoma	Phillips	154	0.8052	ENSG00000254635	WAC-AS1	0.949013814	0.916328892	0.982864588	0.003427773	0.028310998	0.619970739	-2.92652019	GBM	-10.37722497	3.15E-25
44443	E-MTAB-179.NBCustomAgilent4x44K	Braincancer	Neuroblastoma	Oberthuer	478	0.1904	ENSG00000254477	AP000640.10	0.648941416	0.594849596	0.707952002	2.08E-22	1.11E-19	0.835132544	-9.737746429	GBM	-10.37705215	3.15E-25
59870	E-TABM-38.A-MEXP-255	Braincancer	Neuroblastoma	Westermann	251	0.1474	ENSG00000254477	AP000640.10	0.763044297	0.701306684	0.830216811	3.33E-10	1.86E-08	0.814234364	-6.282399679	GBM	-10.37705215	3.15E-25
212149	GSE13041.HGU95Av2_EntrezCDF.MAS5	Braincancer	Glioblastoma	Lee	267	0.9213	ENSG00000254477	AP000640.10	0.885914026	0.787565952	0.996543413	0.0436291	0.404721313	0.574412533	-2.017636808	GBM	-10.37705215	3.15E-25
379696	GSE1993.GPL96	Braincancer	Astrocytoma	Petalidis	60	1	ENSG00000254477	AP000640.10	0.850802028	0.790774381	0.91538637	1.50E-05	0.000560928	0.667608819	-4.328232107	GBM	-10.37705215	3.15E-25
385480	GSE1993.GPL96	Braincancer	Glioblastoma	Petalidis	60	1	ENSG00000254477	AP000640.10	0.850802028	0.790774381	0.91538637	1.50E-05	0.000560928	0.667608819	-4.328232107	GBM	-10.37705215	3.15E-25
542929	GSE4271.HGU133A_EntrezCDF.MAS5	Braincancer	Astrocytoma	Phillips	154	0.8052	ENSG00000254477	AP000640.10	0.890764579	0.803423622	0.987600455	0.028025336	0.088545525	0.591075347	-2.196931539	GBM	-10.37705215	3.15E-25
552	Berwanger_Neuroblastoma.Berwanger	Braincancer	Neuroblastoma	Berwanger	86	0.1977	ENSG00000231121	NA	0.73986515	0.60110233	0.910660984	0.004468202	0.110435138	0.739366516	-2.843064555	GBM	-10.36993	3.40E-25
42122	E-MTAB-179.NBCustomAgilent4x44K	Braincancer	Neuroblastoma	Oberthuer	478	0.1904	ENSG00000231121	NA	0.795168301	0.757649636	0.834544883	1.48E-20	2.49E-18	0.803489127	-9.294459889	GBM	-10.36993	3.40E-25
61685	E-TABM-38.A-MEXP-255	Braincancer	Neuroblastoma	Westermann	251	0.1474	ENSG00000231121	NA	0.766507316	0.705301982	0.833023982	3.78E-10	1.93E-08	0.849317038	-6.262766115	GBM	-10.36993	3.40E-25
380414	GSE1993.GPL96	Braincancer	Astrocytoma	Petalidis	60	1	ENSG00000231121	NA	0.912443943	0.870477601	0.956433513	0.000136641	0.001486107	0.627473149	-3.814171059	GBM	-10.36993	3.40E-25
386198	GSE1993.GPL96	Braincancer	Glioblastoma	Petalidis	60	1	ENSG00000231121	NA	0.912443943	0.870477601	0.956433513	0.000136641	0.001486107	0.627473149	-3.814171059	GBM	-10.36993	3.40E-25
543515	GSE4271.HGU133A_EntrezCDF.MAS5	Braincancer	Astrocytoma	Phillips	154	0.8052	ENSG00000231121	NA	0.951656648	0.918097817	0.986442141	0.00682607	0.039588499	0.58632041	-2.705212525	GBM	-10.36993	3.40E-25
1532	Berwanger_Neuroblastoma.Berwanger	Braincancer	Neuroblastoma	Berwanger	86	0.1977	ENSG00000234807	LINC01135	0.801474152	0.678520609	0.946707894	0.0092013	0.150555069	0.647058824	-2.604482946	GBM	-10.35821809	3.84E-25
43462	E-MTAB-179.NBCustomAgilent4x44K	Braincancer	Neuroblastoma	Oberthuer	478	0.1904	ENSG00000234807	LINC01135	0.802627141	0.758491787	0.849330656	2.55E-14	3.16E-13	0.757369544	-7.619172978	GBM	-10.35821809	3.84E-25
60351	E-TABM-38.A-MEXP-255	Braincancer	Neuroblastoma	Westermann	251	0.1474	ENSG00000234807	LINC01135	0.77448674	0.705179415	0.850605814	9.15E-08	8.71E-07	0.803594536	-5.342797652	GBM	-10.35821809	3.84E-25
199702	GSE13041.HGU133A_EntrezCDF.MAS5	Braincancer	Glioblastoma	Lee	267	0.9213	ENSG00000234807	LINC01135	0.973497478	0.950324707	0.997235296	0.028874343	0.591975038	0.541855393	-2.185197857	GBM	-10.35821809	3.84E-25
377621	GSE1993.GPL96	Braincancer	Astrocytoma	Petalidis	60	1	ENSG00000234807	LINC01135	0.933634878	0.90376364	0.964493423	3.49E-05	0.000772872	0.676653477	-4.139005403	GBM	-10.35821809	3.84E-25
383405	GSE1993.GPL96	Braincancer	Glioblastoma	Petalidis	60	1	ENSG00000234807	LINC01135	0.933634878	0.90376364	0.964493423	3.49E-05	0.000772872	0.676653477	-4.139005403	GBM	-10.35821809	3.84E-25
548064	GSE4271.HGU133A_EntrezCDF.MAS5	Braincancer	Astrocytoma	Phillips	154	0.8052	ENSG00000234807	LINC01135	0.944171764	0.910707023	0.978866197	0.001807931	0.022387736	0.621433797	-3.120094309	GBM	-10.35821809	3.84E-25
550698	GSE4412.HGU133A_EntrezCDF.MAS5	Braincancer	Astrocytoma	Freije	170	0.6941	ENSG00000234807	LINC01135	0.954634665	0.921084021	0.989407397	0.010979701	0.062572481	0.603359173	-2.543344191	GBM	-10.35821809	3.84E-25
42107	E-MTAB-179.NBCustomAgilent4x44K	Braincancer	Neuroblastoma	Oberthuer	478	0.1904	ENSG00000233896	RP4-684O24.5	0.639710719	0.574586749	0.712215875	3.48E-16	7.74E-15	0.763277553	-8.155291309	GBM	-10.32942291	5.19E-25
57170	E-TABM-38.A-MEXP-255	Braincancer	Neuroblastoma	Westermann	251	0.1474	ENSG00000233896	RP4-684O24.5	0.680108423	0.581908977	0.794879415	1.26E-06	7.24E-06	0.742774982	-4.845330536	GBM	-10.32942291	5.19E-25
204934	GSE13041.HGU133Plus2_EntrezCDF.MAS5	Braincancer	Glioblastoma	Lee	267	0.9213	ENSG00000233896	RP4-684O24.5	0.86979317	0.758788886	0.997036427	0.045223429	0.962253114	0.626436782	-2.002570312	GBM	-10.32942291	5.19E-25
215330	GSE13041.HGU95Av2_EntrezCDF.MAS5	Braincancer	Glioblastoma	Lee	267	0.9213	ENSG00000233896	RP4-684O24.5	0.897153773	0.815060263	0.987515806	0.026654389	0.404721313	0.604873803	-2.216542229	GBM	-10.32942291	5.19E-25
376267	GSE1993.GPL96	Braincancer	Astrocytoma	Petalidis	60	1	ENSG00000233896	RP4-684O24.5	0.883146844	0.825643836	0.944654722	0.000297573	0.002226215	0.637648389	-3.617403711	GBM	-10.32942291	5.19E-25
382051	GSE1993.GPL96	Braincancer	Glioblastoma	Petalidis	60	1	ENSG00000233896	RP4-684O24.5	0.883146844	0.825643836	0.944654722	0.000297573	0.002226215	0.637648389	-3.617403711	GBM	-10.32942291	5.19E-25
542531	GSE4271.HGU133A_EntrezCDF.MAS5	Braincancer	Astrocytoma	Phillips	154	0.8052	ENSG00000233896	RP4-684O24.5	0.912978526	0.862777599	0.966100407	0.001604152	0.021669739	0.635332846	-3.155150724	GBM	-10.32942291	5.19E-25
44429	E-MTAB-179.NBCustomAgilent4x44K	Braincancer	Neuroblastoma	Oberthuer	478	0.1904	ENSG00000244738	RP11-373E16.3	0.728327675	0.679975013	0.78011867	1.50E-19	1.84E-17	0.808252652	-9.044572131	GBM	-10.32896308	5.21E-25
60464	E-TABM-38.A-MEXP-255	Braincancer	Neuroblastoma	Westermann	251	0.1474	ENSG00000244738	RP11-373E16.3	0.680720261	0.608804553	0.76113109	1.47E-11	3.38E-09	0.855787203	-6.751290499	GBM	-10.32896308	5.21E-25
380293	GSE1993.GPL96	Braincancer	Astrocytoma	Petalidis	60	1	ENSG00000244738	RP11-373E16.3	0.933231905	0.902936136	0.964544174	4.06E-05	0.000839993	0.677784059	-4.10390127	GBM	-10.32896308	5.21E-25
386077	GSE1993.GPL96	Braincancer	Glioblastoma	Petalidis	60	1	ENSG00000244738	RP11-373E16.3	0.933231905	0.902936136	0.964544174	4.06E-05	0.000839993	0.677784059	-4.10390127	GBM	-10.32896308	5.21E-25
547901	GSE4271.HGU133A_EntrezCDF.MAS5	Braincancer	Astrocytoma	Phillips	154	0.8052	ENSG00000244738	RP11-373E16.3	0.959312828	0.925887731	0.99394459	0.02169652	0.076250307	0.579005121	-2.295639196	GBM	-10.32896308	5.21E-25
550206	GSE4412.HGU133A_EntrezCDF.MAS5	Braincancer	Astrocytoma	Freije	170	0.6941	ENSG00000244738	RP11-373E16.3	0.964491072	0.930654646	0.999557711	0.047228748	0.143846549	0.570090439	-1.984243082	GBM	-10.32896308	5.21E-25
40441	E-MTAB-179.NBCustomAgilent4x44K	Braincancer	Neuroblastoma	Oberthuer	478	0.1904	ENSG00000226200	SGMS1-AS1	0.774099727	0.725761756	0.825657156	7.07E-15	1.02E-13	0.789136688	-7.78328486	GBM	-10.32452637	5.46E-25
57085	E-TABM-38.A-MEXP-255	Braincancer	Neuroblastoma	Westermann	251	0.1474	ENSG00000226200	SGMS1-AS1	0.738409845	0.676046903	0.806525548	1.63E-11	3.38E-09	0.841984184	-6.736112141	GBM	-10.32452637	5.46E-25
209352	GSE13041.HGU133Plus2_EntrezCDF.MAS5	Braincancer	Glioblastoma	Lee	267	0.9213	ENSG00000226200	SGMS1-AS1	0.933047211	0.873852028	0.996252306	0.038243005	0.962253114	0.623563218	-2.072240637	GBM	-10.32452637	5.46E-25
377522	GSE1993.GPL96	Braincancer	Astrocytoma	Petalidis	60	1	ENSG00000226200	SGMS1-AS1	0.926758103	0.897173767	0.957317983	4.32E-06	0.000481659	0.66308649	-4.595137321	GBM	-10.32452637	5.46E-25
383306	GSE1993.GPL96	Braincancer	Glioblastoma	Petalidis	60	1	ENSG00000226200	SGMS1-AS1	0.926758103	0.897173767	0.957317983	4.32E-06	0.000481659	0.66308649	-4.595137321	GBM	-10.32452637	5.46E-25
546584	GSE4271.HGU133A_EntrezCDF.MAS5	Braincancer	Astrocytoma	Phillips	154	0.8052	ENSG00000226200	SGMS1-AS1	0.959985388	0.926262379	0.99493617	0.025207518	0.083209006	0.58302853	-2.238207635	GBM	-10.32452637	5.46E-25
549135	GSE4412.HGU133A_EntrezCDF.MAS5	Braincancer	Astrocytoma	Freije	170	0.6941	ENSG00000226200	SGMS1-AS1	0.952337924	0.91563097	0.990516431	0.014887456	0.072693329	0.569444444	-2.435105307	GBM	-10.32452637	5.46E-25
704526	Pomeroy_CNS.GPL80	Braincancer	Medulloblastoma	Pomeroy	60	0.35	ENSG00000226200	SGMS1-AS1	0.82439866	0.70380999	0.965648628	0.016703121	0.751085227	0.723428571	-2.393178327	GBM	-10.32452637	5.46E-25
44360	E-MTAB-179.NBCustomAgilent4x44K	Braincancer	Neuroblastoma	Oberthuer	478	0.1904	ENSG00000232739	RP11-25G10.2	0.69125016	0.634209403	0.753421159	4.34E-17	1.40E-15	0.800519657	-8.403410797	GBM	-10.31489347	6.03E-25
60153	E-TABM-38.A-MEXP-255	Braincancer	Neuroblastoma	Westermann	251	0.1474	ENSG00000232739	RP11-25G10.2	0.637761175	0.553006248	0.735505825	6.31E-10	2.70E-08	0.820848311	-6.18238748	GBM	-10.31489347	6.03E-25
378520	GSE1993.GPL96	Braincancer	Astrocytoma	Petalidis	60	1	ENSG00000232739	RP11-25G10.2	0.866121217	0.812289517	0.923520429	1.13E-05	0.000507829	0.64838892	-4.39013541	GBM	-10.31489347	6.03E-25
384304	GSE1993.GPL96	Braincancer	Glioblastoma	Petalidis	60	1	ENSG00000232739	RP11-25G10.2	0.866121217	0.812289517	0.923520429	1.13E-05	0.000507829	0.64838892	-4.39013541	GBM	-10.31489347	6.03E-25
547218	GSE4271.HGU133A_EntrezCDF.MAS5	Braincancer	Astrocytoma	Phillips	154	0.8052	ENSG00000232739	RP11-25G10.2	0.922394334	0.871792754	0.975932987	0.005012456	0.033993989	0.623628383	-2.806232177	GBM	-10.31489347	6.03E-25
553825	GSE4412.HGU133A_EntrezCDF.MAS5	Braincancer	Astrocytoma	Freije	170	0.6941	ENSG00000232739	RP11-25G10.2	0.942090751	0.89236814	0.994583898	0.031062667	0.111123883	0.55749354	-2.156268997	GBM	-10.31489347	6.03E-25
703704	Pomeroy_CNS.GPL80	Braincancer	Medulloblastoma	Pomeroy	60	0.35	ENSG00000232739	RP11-25G10.2	0.816364065	0.68924428	0.966929006	0.018804819	0.751085227	0.648	-2.349377728	GBM	-10.31489347	6.03E-25
49582	E-TABM-158.HTHGU133A_EntrezCDF.MAS5	Breastcancer		Chin	173	0.3526	ENSG00000235947	EGOT	0.924838595	0.874947862	0.977574166	0.005752048	0.219649057	0.638693927	-2.76159101	BRCA	-10.31484535	6.04E-25
137899	GSE10885.GPL887	Breastcancer		Hennessy	170	0.2882	ENSG00000235947	EGOT	0.873317818	0.789229923	0.966364793	0.008733382	0.055221718	0.766871166	-2.622318316	BRCA	-10.31484535	6.04E-25
141509	GSE10886.GPL1390	Breastcancer		Parker	203	0.197	ENSG00000235947	EGOT	0.972493827	0.94763863	0.99800094	0.034733781	0.585166399	0.645336482	-2.111448488	BRCA	-10.31484535	6.04E-25
245339	GSE1456.HGU133A_EntrezCDF.MAS5	Breastcancer		Pawitan	318	0.2516	ENSG00000235947	EGOT	0.932603311	0.895509878	0.971233214	0.000753025	0.016091766	0.651858736	-3.369508189	BRCA	-10.31484535	6.04E-25
387589	GSE20486.GPL6947	Breastcancer		Parris	97	0.4845	ENSG00000235947	EGOT	0.88234532	0.836408713	0.930804823	4.46E-06	0.000171483	0.715258434	-4.588554511	BRCA	-10.31484535	6.04E-25
447335	GSE24450.GPL6947	Breastcancer		Greco	183	0.2022	ENSG00000235947	EGOT	0.913123203	0.868432029	0.96011427	0.00038564	0.016672625	0.719325755	-3.549720449	BRCA	-10.31484535	6.04E-25
497638	GSE3143.HGU95Av2_EntrezCDF.MAS5	Breastcancer		Bild	158	0.3165	ENSG00000235947	EGOT	0.923403497	0.866075845	0.984525805	0.014815485	0.223971529	0.634400455	-2.436858259	BRCA	-10.31484535	6.04E-25
528074	GSE3494.HGU133A_EntrezCDF.MAS5	Breastcancer		Miller	502	0.2191	ENSG00000235947	EGOT	0.929283345	0.89774676	0.961927766	3.13E-05	0.003376047	0.681826467	-4.163478216	BRCA	-10.31484535	6.04E-25
639532	GSE7390.HGU133A_EntrezCDF.MAS5	Breastcancer		Desmedt	198	0.2828	ENSG00000235947	EGOT	0.955950216	0.925124255	0.987803326	0.007065221	0.217759079	0.630994509	-2.693754389	BRCA	-10.31484535	6.04E-25
739103	Vijver_BreastCancer.Vijver_Agilent	Breastcancer		VandeVijver	295	0.2678	ENSG00000235947	EGOT	0.880834355	0.847183967	0.915821345	1.72E-10	1.90E-08	0.750882676	-6.384606091	BRCA	-10.31484535	6.04E-25
4410	Berwanger_Neuroblastoma.Berwanger	Braincancer	Neuroblastoma	Berwanger	86	0.1977	ENSG00000260898	ADPGK-AS1	0.766064812	0.650172339	0.902614984	0.001451372	0.07766666	0.76199095	-3.184234944	GBM	-10.31213587	6.21E-25
45251	E-MTAB-179.NBCustomAgilent4x44K	Braincancer	Neuroblastoma	Oberthuer	478	0.1904	ENSG00000260898	ADPGK-AS1	0.848474602	0.820162094	0.877764475	2.32E-21	6.84E-19	0.792508274	-9.489370743	GBM	-10.31213587	6.21E-25
60679	E-TABM-38.A-MEXP-255	Braincancer	Neuroblastoma	Westermann	251	0.1474	ENSG00000260898	ADPGK-AS1	0.82837832	0.779777022	0.880008799	1.04E-09	3.57E-08	0.823292595	-6.103548704	GBM	-10.31213587	6.21E-25
379409	GSE1993.GPL96	Braincancer	Astrocytoma	Petalidis	60	1	ENSG00000260898	ADPGK-AS1	0.945292213	0.918285335	0.973093366	0.000142232	0.001516508	0.668739401	-3.804254899	GBM	-10.31213587	6.21E-25
385193	GSE1993.GPL96	Braincancer	Glioblastoma	Petalidis	60	1	ENSG00000260898	ADPGK-AS1	0.945292213	0.918285335	0.973093366	0.000142232	0.001516508	0.668739401	-3.804254899	GBM	-10.31213587	6.21E-25
545190	GSE4271.HGU133A_EntrezCDF.MAS5	Braincancer	Astrocytoma	Phillips	154	0.8052	ENSG00000260898	ADPGK-AS1	0.974613922	0.950746181	0.999080845	0.042087318	0.114491605	0.582662765	-2.03265572	GBM	-10.31213587	6.21E-25
1660	Berwanger_Neuroblastoma.Berwanger	Braincancer	Neuroblastoma	Berwanger	86	0.1977	ENSG00000267612	CTD-3116E22.7	0.808302284	0.684784066	0.954100154	0.011893252	0.162633296	0.677828054	-2.515295878	GBM	-10.30709453	6.55E-25
44689	E-MTAB-179.NBCustomAgilent4x44K	Braincancer	Neuroblastoma	Oberthuer	478	0.1904	ENSG00000267612	CTD-3116E22.7	0.76202744	0.717338484	0.809500441	1.21E-18	8.18E-17	0.78916762	-8.813881283	GBM	-10.30709453	6.55E-25
59022	E-TABM-38.A-MEXP-255	Braincancer	Neuroblastoma	Westermann	251	0.1474	ENSG00000267612	CTD-3116E22.7	0.7888962	0.718706853	0.86594028	6.11E-07	3.95E-06	0.760603882	-4.987569685	GBM	-10.30709453	6.55E-25
375567	GSE1993.GPL96	Braincancer	Astrocytoma	Petalidis	60	1	ENSG00000267612	CTD-3116E22.7	0.906374221	0.862908456	0.952029411	8.83E-05	0.001207809	0.637648389	-3.920553746	GBM	-10.30709453	6.55E-25
381351	GSE1993.GPL96	Braincancer	Glioblastoma	Petalidis	60	1	ENSG00000267612	CTD-3116E22.7	0.906374221	0.862908456	0.952029411	8.83E-05	0.001207809	0.637648389	-3.920553746	GBM	-10.30709453	6.55E-25
546701	GSE4271.HGU133A_EntrezCDF.MAS5	Braincancer	Astrocytoma	Phillips	154	0.8052	ENSG00000267612	CTD-3116E22.7	0.917742476	0.875656989	0.96185066	0.000338405	0.013277286	0.657644477	-3.583974616	GBM	-10.30709453	6.55E-25
2904	Berwanger_Neuroblastoma.Berwanger	Braincancer	Neuroblastoma	Berwanger	86	0.1977	ENSG00000239828	RP11-446H18.5	0.781037873	0.644851922	0.945984867	0.011471964	0.160739056	0.714932127	-2.527983824	GBM	-10.29841423	7.16E-25
43744	E-MTAB-179.NBCustomAgilent4x44K	Braincancer	Neuroblastoma	Oberthuer	478	0.1904	ENSG00000239828	RP11-446H18.5	0.756724637	0.711578078	0.80473555	6.58E-19	5.25E-17	0.805623434	-8.881700281	GBM	-10.29841423	7.16E-25
56742	E-TABM-38.A-MEXP-255	Braincancer	Neuroblastoma	Westermann	251	0.1474	ENSG00000239828	RP11-446H18.5	0.713646736	0.631667716	0.806265148	6.00E-08	6.30E-07	0.82875629	-5.418806256	GBM	-10.29841423	7.16E-25
376810	GSE1993.GPL96	Braincancer	Astrocytoma	Petalidis	60	1	ENSG00000239828	RP11-446H18.5	0.916726116	0.880845813	0.954067965	1.97E-05	0.000633153	0.651780667	-4.268180866	GBM	-10.29841423	7.16E-25
382594	GSE1993.GPL96	Braincancer	Glioblastoma	Petalidis	60	1	ENSG00000239828	RP11-446H18.5	0.916726116	0.880845813	0.954067965	1.97E-05	0.000633153	0.651780667	-4.268180866	GBM	-10.29841423	7.16E-25
542477	GSE4271.HGU133A_EntrezCDF.MAS5	Braincancer	Astrocytoma	Phillips	154	0.8052	ENSG00000239828	RP11-446H18.5	0.923301555	0.886119383	0.962043916	0.000141771	0.010658833	0.662399415	-3.805058704	GBM	-10.29841423	7.16E-25
3922	Berwanger_Neuroblastoma.Berwanger	Braincancer	Neuroblastoma	Berwanger	86	0.1977	ENSG00000231187	RP11-38L15.3	0.775434915	0.637611233	0.943050054	0.01085833	0.157378757	0.719457014	-2.547225317	GBM	-10.29216596	7.64E-25
42571	E-MTAB-179.NBCustomAgilent4x44K	Braincancer	Neuroblastoma	Oberthuer	478	0.1904	ENSG00000231187	RP11-38L15.3	0.649740867	0.584895561	0.721775343	9.14E-16	1.72E-14	0.797426459	-8.037835287	GBM	-10.29216596	7.64E-25
56301	E-TABM-38.A-MEXP-255	Braincancer	Neuroblastoma	Westermann	251	0.1474	ENSG00000231187	RP11-38L15.3	0.607863996	0.510448008	0.723871251	2.32E-08	3.04E-07	0.836089145	-5.5860806	GBM	-10.29216596	7.64E-25
378556	GSE1993.GPL96	Braincancer	Astrocytoma	Petalidis	60	1	ENSG00000231187	RP11-38L15.3	0.882621611	0.837561856	0.930105522	3.01E-06	0.000446471	0.651215376	-4.670071012	GBM	-10.29216596	7.64E-25
384340	GSE1993.GPL96	Braincancer	Glioblastoma	Petalidis	60	1	ENSG00000231187	RP11-38L15.3	0.882621611	0.837561856	0.930105522	3.01E-06	0.000446471	0.651215376	-4.670071012	GBM	-10.29216596	7.64E-25
545798	GSE4271.HGU133A_EntrezCDF.MAS5	Braincancer	Astrocytoma	Phillips	154	0.8052	ENSG00000231187	RP11-38L15.3	0.925950801	0.888853253	0.964596667	0.000226246	0.012134258	0.63899049	-3.687749745	GBM	-10.29216596	7.64E-25
553335	GSE4412.HGU133A_EntrezCDF.MAS5	Braincancer	Astrocytoma	Freije	170	0.6941	ENSG00000231187	RP11-38L15.3	0.961993766	0.92705794	0.998246136	0.040075332	0.129191095	0.554909561	-2.0529716	GBM	-10.29216596	7.64E-25
45703	E-MTAB-179.NBCustomAgilent4x44K	Braincancer	Neuroblastoma	Oberthuer	478	0.1904	ENSG00000245146	LINC01024	0.72317472	0.673930944	0.776016713	2.11E-19	2.34E-17	0.816325899	-9.007432539	GBM	-10.28190595	8.50E-25
60764	E-TABM-38.A-MEXP-255	Braincancer	Neuroblastoma	Westermann	251	0.1474	ENSG00000245146	LINC01024	0.763201175	0.692148955	0.841547227	5.96E-08	6.28E-07	0.767649173	-5.420032655	GBM	-10.28190595	8.50E-25
378040	GSE1993.GPL96	Braincancer	Astrocytoma	Petalidis	60	1	ENSG00000245146	LINC01024	0.90107735	0.859628745	0.944524476	1.45E-05	0.000560928	0.664782363	-4.335440136	GBM	-10.28190595	8.50E-25
383824	GSE1993.GPL96	Braincancer	Glioblastoma	Petalidis	60	1	ENSG00000245146	LINC01024	0.90107735	0.859628745	0.944524476	1.45E-05	0.000560928	0.664782363	-4.335440136	GBM	-10.28190595	8.50E-25
544548	GSE4271.HGU133A_EntrezCDF.MAS5	Braincancer	Astrocytoma	Phillips	154	0.8052	ENSG00000245146	LINC01024	0.963383853	0.929274714	0.998744972	0.042535268	0.115388017	0.567666423	-2.028244816	GBM	-10.28190595	8.50E-25
551841	GSE4412.HGU133A_EntrezCDF.MAS5	Braincancer	Astrocytoma	Freije	170	0.6941	ENSG00000245146	LINC01024	0.940203431	0.903824528	0.978046583	0.002194959	0.030419614	0.619832041	-3.062500757	GBM	-10.28190595	8.50E-25
3857	Berwanger_Neuroblastoma.Berwanger	Braincancer	Neuroblastoma	Berwanger	86	0.1977	ENSG00000234264	DEPDC1-AS1	1.373252836	1.12895841	1.67040994	0.001505626	0.07766666	0.790950226	3.17359703	GBM	10.27621181	9.02E-25
41538	E-MTAB-179.NBCustomAgilent4x44K	Braincancer	Neuroblastoma	Oberthuer	478	0.1904	ENSG00000234264	DEPDC1-AS1	1.151337933	1.109735164	1.194500344	6.14E-14	6.75E-13	0.817872498	7.504962504	GBM	10.27621181	9.02E-25
58786	E-TABM-38.A-MEXP-255	Braincancer	Neuroblastoma	Westermann	251	0.1474	ENSG00000234264	DEPDC1-AS1	1.257380298	1.145238992	1.380502431	1.55E-06	8.56E-06	0.864270309	4.805238634	GBM	10.27621181	9.02E-25
213620	GSE13041.HGU95Av2_EntrezCDF.MAS5	Braincancer	Glioblastoma	Lee	267	0.9213	ENSG00000234264	DEPDC1-AS1	1.074385827	1.002049046	1.151944519	0.043641029	0.404721313	0.606614447	2.017522372	GBM	10.27621181	9.02E-25
376791	GSE1993.GPL96	Braincancer	Astrocytoma	Petalidis	60	1	ENSG00000234264	DEPDC1-AS1	1.050912619	1.025190446	1.077280164	8.58E-05	0.001198762	0.633691351	3.927666833	GBM	10.27621181	9.02E-25
382575	GSE1993.GPL96	Braincancer	Glioblastoma	Petalidis	60	1	ENSG00000234264	DEPDC1-AS1	1.050912619	1.025190446	1.077280164	8.58E-05	0.001198762	0.633691351	3.927666833	GBM	10.27621181	9.02E-25
544030	GSE4271.HGU133A_EntrezCDF.MAS5	Braincancer	Astrocytoma	Phillips	154	0.8052	ENSG00000234264	DEPDC1-AS1	1.049763678	1.0165503	1.084062224	0.003069844	0.027315541	0.610826628	2.960656163	GBM	10.27621181	9.02E-25
548403	GSE4412.HGU133A_EntrezCDF.MAS5	Braincancer	Astrocytoma	Freije	170	0.6941	ENSG00000234264	DEPDC1-AS1	1.079368295	1.038786272	1.121535726	9.38E-05	0.011147739	0.657622739	3.906119939	GBM	10.27621181	9.02E-25
706230	Pomeroy_CNS.GPL80	Braincancer	Medulloblastoma	Pomeroy	60	0.35	ENSG00000234264	DEPDC1-AS1	1.26830944	1.097876908	1.465199627	0.001245625	0.733865444	0.678857143	3.228221481	GBM	10.27621181	9.02E-25
46796	E-TABM-158.HTHGU133A_EntrezCDF.MAS5	Breastcancer		Chin	173	0.3526	ENSG00000273350	RP4-539M6.20	0.914220682	0.851981047	0.981007099	0.012666731	0.231773026	0.631370156	-2.493004311	BRCA	-10.27509598	9.13E-25
134998	GSE10885.GPL887	Breastcancer		Hennessy	170	0.2882	ENSG00000273350	RP4-539M6.20	0.842365471	0.743123624	0.954860757	0.007314522	0.05375744	0.745398773	-2.68217483	BRCA	-10.27509598	9.13E-25
244380	GSE1456.HGU133A_EntrezCDF.MAS5	Breastcancer		Pawitan	318	0.2516	ENSG00000273350	RP4-539M6.20	0.912415322	0.845866915	0.984199411	0.017685119	0.077706026	0.61394052	-2.372145623	BRCA	-10.27509598	9.13E-25
390365	GSE20486.GPL6947	Breastcancer		Parris	97	0.4845	ENSG00000273350	RP4-539M6.20	0.872973634	0.820468316	0.928838996	1.77E-05	0.000364661	0.701330857	-4.29245043	BRCA	-10.27509598	9.13E-25
444678	GSE24450.GPL6947	Breastcancer		Greco	183	0.2022	ENSG00000273350	RP4-539M6.20	0.90819218	0.85273072	0.967260844	0.002741369	0.025436067	0.684829479	-2.995342387	BRCA	-10.27509598	9.13E-25
498020	GSE3143.HGU95Av2_EntrezCDF.MAS5	Breastcancer		Bild	158	0.3165	ENSG00000273350	RP4-539M6.20	0.885192122	0.82072716	0.954720558	0.001572076	0.182343478	0.689713961	-3.161038802	BRCA	-10.27509598	9.13E-25
528215	GSE3494.HGU133A_EntrezCDF.MAS5	Breastcancer		Miller	502	0.2191	ENSG00000273350	RP4-539M6.20	0.879416937	0.82632862	0.935915966	5.24E-05	0.003415788	0.657309515	-4.044671556	BRCA	-10.27509598	9.13E-25
640931	GSE7390.HGU133A_EntrezCDF.MAS5	Breastcancer		Desmedt	198	0.2828	ENSG00000273350	RP4-539M6.20	0.914698436	0.860126439	0.972732835	0.00450002	0.217759079	0.637339841	-2.840802299	BRCA	-10.27509598	9.13E-25
683953	GSE9893.GPL5049	Breastcancer		Chanrion	155	0.271	ENSG00000273350	RP4-539M6.20	0.876588519	0.801351738	0.95888908	0.004016696	0.022373879	0.654370668	-2.876847566	BRCA	-10.27509598	9.13E-25
739848	Vijver_BreastCancer.Vijver_Agilent	Breastcancer		VandeVijver	295	0.2678	ENSG00000273350	RP4-539M6.20	0.856269391	0.812616972	0.902266746	6.16E-09	1.15E-07	0.709613938	-5.812271715	BRCA	-10.27509598	9.13E-25
1058	Berwanger_Neuroblastoma.Berwanger	Braincancer	Neuroblastoma	Berwanger	86	0.1977	ENSG00000251023	RP11-549J18.1	0.713862028	0.568105419	0.897014846	0.003819793	0.104571365	0.739366516	-2.892672537	GBM	-10.25534169	1.12E-24
44091	E-MTAB-179.NBCustomAgilent4x44K	Braincancer	Neuroblastoma	Oberthuer	478	0.1904	ENSG00000251023	RP11-549J18.1	0.757720113	0.711559052	0.806875787	5.10E-18	2.46E-16	0.798632806	-8.651165858	GBM	-10.25534169	1.12E-24
60611	E-TABM-38.A-MEXP-255	Braincancer	Neuroblastoma	Westermann	251	0.1474	ENSG00000251023	RP11-549J18.1	0.715350825	0.639465975	0.800240863	4.78E-09	9.68E-08	0.811502516	-5.854779196	GBM	-10.25534169	1.12E-24
202881	GSE13041.HGU133A_EntrezCDF.MAS5	Braincancer	Glioblastoma	Lee	267	0.9213	ENSG00000251023	RP11-549J18.1	0.978106715	0.959668923	0.996898745	0.022615883	0.577941547	0.539898227	-2.279861858	GBM	-10.25534169	1.12E-24
380314	GSE1993.GPL96	Braincancer	Astrocytoma	Petalidis	60	1	ENSG00000251023	RP11-549J18.1	0.884587428	0.824274509	0.949313499	0.000664918	0.003556469	0.610514415	-3.403650221	GBM	-10.25534169	1.12E-24
386098	GSE1993.GPL96	Braincancer	Glioblastoma	Petalidis	60	1	ENSG00000251023	RP11-549J18.1	0.884587428	0.824274509	0.949313499	0.000664918	0.003556469	0.610514415	-3.403650221	GBM	-10.25534169	1.12E-24
549133	GSE4412.HGU133A_EntrezCDF.MAS5	Braincancer	Astrocytoma	Freije	170	0.6941	ENSG00000251023	RP11-549J18.1	0.944952806	0.910872768	0.980307938	0.002517808	0.032353102	0.619186047	-3.021193035	GBM	-10.25534169	1.12E-24
344	Berwanger_Neuroblastoma.Berwanger	Braincancer	Neuroblastoma	Berwanger	86	0.1977	ENSG00000224812	TMEM72-AS1	0.835389641	0.716288644	0.974294175	0.021917186	0.216972678	0.695927602	-2.291800006	GBM	-10.25129791	1.17E-24
41184	E-MTAB-179.NBCustomAgilent4x44K	Braincancer	Neuroblastoma	Oberthuer	478	0.1904	ENSG00000224812	TMEM72-AS1	0.710034646	0.65574587	0.768817955	3.22E-17	1.09E-15	0.81821275	-8.438135121	GBM	-10.25129791	1.17E-24
56265	E-TABM-38.A-MEXP-255	Braincancer	Neuroblastoma	Westermann	251	0.1474	ENSG00000224812	TMEM72-AS1	0.670559864	0.587893876	0.76484983	2.62E-09	6.56E-08	0.873903666	-5.953523995	GBM	-10.25129791	1.17E-24
379234	GSE1993.GPL96	Braincancer	Astrocytoma	Petalidis	60	1	ENSG00000224812	TMEM72-AS1	0.92702653	0.891809614	0.963634136	0.000125764	0.001434505	0.622385529	-3.834609114	GBM	-10.25129791	1.17E-24
385018	GSE1993.GPL96	Braincancer	Glioblastoma	Petalidis	60	1	ENSG00000224812	TMEM72-AS1	0.92702653	0.891809614	0.963634136	0.000125764	0.001434505	0.622385529	-3.834609114	GBM	-10.25129791	1.17E-24
544285	GSE4271.HGU133A_EntrezCDF.MAS5	Braincancer	Astrocytoma	Phillips	154	0.8052	ENSG00000224812	TMEM72-AS1	0.91929118	0.880255057	0.960058413	0.000144038	0.010658833	0.665691295	-3.801128992	GBM	-10.25129791	1.17E-24
3058	Berwanger_Neuroblastoma.Berwanger	Braincancer	Neuroblastoma	Berwanger	86	0.1977	ENSG00000249752	RP11-563M4.1	0.850960364	0.744663582	0.972430448	0.0177586	0.197617022	0.704977376	-2.370613313	GBM	-10.24561533	1.24E-24
44262	E-MTAB-179.NBCustomAgilent4x44K	Braincancer	Neuroblastoma	Oberthuer	478	0.1904	ENSG00000249752	RP11-563M4.1	0.744399994	0.699651905	0.792010066	1.04E-20	1.85E-18	0.816325899	-9.331887545	GBM	-10.24561533	1.24E-24
60425	E-TABM-38.A-MEXP-255	Braincancer	Neuroblastoma	Westermann	251	0.1474	ENSG00000249752	RP11-563M4.1	0.748751326	0.682968677	0.820870074	6.96E-10	2.85E-08	0.808195543	-6.167085376	GBM	-10.24561533	1.24E-24
376237	GSE1993.GPL96	Braincancer	Astrocytoma	Petalidis	60	1	ENSG00000249752	RP11-563M4.1	0.901255057	0.853380119	0.951815797	0.000189043	0.001771458	0.654607123	-3.733226307	GBM	-10.24561533	1.24E-24
382021	GSE1993.GPL96	Braincancer	Glioblastoma	Petalidis	60	1	ENSG00000249752	RP11-563M4.1	0.901255057	0.853380119	0.951815797	0.000189043	0.001771458	0.654607123	-3.733226307	GBM	-10.24561533	1.24E-24
549793	GSE4412.HGU133A_EntrezCDF.MAS5	Braincancer	Astrocytoma	Freije	170	0.6941	ENSG00000249752	RP11-563M4.1	0.944562832	0.893915606	0.998079614	0.042526955	0.134769501	0.588824289	-2.028326319	GBM	-10.24561533	1.24E-24
644224	GSE7696.HGU133Plus2_EntrezCDF.MAS5	Braincancer	Glioblastoma	Murat	80	0.8125	ENSG00000249752	RP11-563M4.1	1.048495158	1.002398801	1.096711303	0.038978779	0.506891768	0.578823529	2.064410846	GBM	-10.24561533	1.24E-24
43042	E-MTAB-179.NBCustomAgilent4x44K	Braincancer	Neuroblastoma	Oberthuer	478	0.1904	ENSG00000273409	RP11-480C22.1	0.790926721	0.744408242	0.840352165	3.35E-14	3.98E-13	0.744687432	-7.583996753	GBM	-10.22208812	1.58E-24
60294	E-TABM-38.A-MEXP-255	Braincancer	Neuroblastoma	Westermann	251	0.1474	ENSG00000273409	RP11-480C22.1	0.722133123	0.64635867	0.806790829	8.62E-09	1.44E-07	0.816103523	-5.755792403	GBM	-10.22208812	1.58E-24
203546	GSE13041.HGU133A_EntrezCDF.MAS5	Braincancer	Glioblastoma	Lee	267	0.9213	ENSG00000273409	RP11-480C22.1	0.96434358	0.938221916	0.991192514	0.009559772	0.495136611	0.547279539	-2.591358945	GBM	-10.22208812	1.58E-24
379388	GSE1993.GPL96	Braincancer	Astrocytoma	Petalidis	60	1	ENSG00000273409	RP11-480C22.1	0.888128218	0.842205348	0.93655512	1.19E-05	0.000519354	0.678914641	-4.379706092	GBM	-10.22208812	1.58E-24
385172	GSE1993.GPL96	Braincancer	Glioblastoma	Petalidis	60	1	ENSG00000273409	RP11-480C22.1	0.888128218	0.842205348	0.93655512	1.19E-05	0.000519354	0.678914641	-4.379706092	GBM	-10.22208812	1.58E-24
548070	GSE4271.HGU133A_EntrezCDF.MAS5	Braincancer	Astrocytoma	Phillips	154	0.8052	ENSG00000273409	RP11-480C22.1	0.905184864	0.861503583	0.95108094	7.90E-05	0.009384593	0.676298464	-3.947513812	GBM	-10.22208812	1.58E-24
1304	Berwanger_Neuroblastoma.Berwanger	Braincancer	Neuroblastoma	Berwanger	86	0.1977	ENSG00000248599	NA	0.850947291	0.727742029	0.995010955	0.04311023	0.275228955	0.65158371	-2.022640456	GBM	-10.22114976	1.59E-24
45551	E-MTAB-179.NBCustomAgilent4x44K	Braincancer	Neuroblastoma	Oberthuer	478	0.1904	ENSG00000248599	NA	0.811529525	0.77231926	0.852730475	1.40E-16	3.70E-15	0.783723592	-8.265051404	GBM	-10.22114976	1.59E-24
59033	E-TABM-38.A-MEXP-255	Braincancer	Neuroblastoma	Westermann	251	0.1474	ENSG00000248599	NA	0.778253573	0.717694866	0.843922192	1.31E-09	4.14E-08	0.835226456	-6.065687602	GBM	-10.22114976	1.59E-24
377034	GSE1993.GPL96	Braincancer	Astrocytoma	Petalidis	60	1	ENSG00000248599	NA	0.920238077	0.885033564	0.956842942	2.96E-05	0.000713687	0.669304692	-4.176646725	GBM	-10.22114976	1.59E-24
382818	GSE1993.GPL96	Braincancer	Glioblastoma	Petalidis	60	1	ENSG00000248599	NA	0.920238077	0.885033564	0.956842942	2.96E-05	0.000713687	0.669304692	-4.176646725	GBM	-10.22114976	1.59E-24
545003	GSE4271.HGU133A_EntrezCDF.MAS5	Braincancer	Astrocytoma	Phillips	154	0.8052	ENSG00000248599	NA	0.927780486	0.884727373	0.972928674	0.001988008	0.023059318	0.618873446	-3.092017956	GBM	-10.22114976	1.59E-24
41242	E-MTAB-179.NBCustomAgilent4x44K	Braincancer	Neuroblastoma	Oberthuer	478	0.1904	ENSG00000250668	CTD-2296D1.2	0.731966388	0.684933339	0.782229106	3.31E-20	4.88E-18	0.80243744	-9.208266412	GBM	-10.21998352	1.61E-24
57278	E-TABM-38.A-MEXP-255	Braincancer	Neuroblastoma	Westermann	251	0.1474	ENSG00000250668	CTD-2296D1.2	0.671115529	0.583058532	0.772471421	2.74E-08	3.40E-07	0.81581596	-5.557343697	GBM	-10.21998352	1.61E-24
198346	GSE13041.HGU133A_EntrezCDF.MAS5	Braincancer	Glioblastoma	Lee	267	0.9213	ENSG00000250668	CTD-2296D1.2	0.968412749	0.941049404	0.996571751	0.028178589	0.583990374	0.542246827	-2.194791056	GBM	-10.21998352	1.61E-24
377466	GSE1993.GPL96	Braincancer	Astrocytoma	Petalidis	60	1	ENSG00000250668	CTD-2296D1.2	0.866074061	0.813722717	0.92179346	6.19E-06	0.000495839	0.689655172	-4.519802708	GBM	-10.21998352	1.61E-24
383250	GSE1993.GPL96	Braincancer	Glioblastoma	Petalidis	60	1	ENSG00000250668	CTD-2296D1.2	0.866074061	0.813722717	0.92179346	6.19E-06	0.000495839	0.689655172	-4.519802708	GBM	-10.21998352	1.61E-24
41392	E-MTAB-179.NBCustomAgilent4x44K	Braincancer	Neuroblastoma	Oberthuer	478	0.1904	ENSG00000254414	NA	0.697850025	0.642999096	0.757380002	7.09E-18	3.14E-16	0.784249435	-8.613381478	GBM	-10.21748602	1.66E-24
57551	E-TABM-38.A-MEXP-255	Braincancer	Neuroblastoma	Westermann	251	0.1474	ENSG00000254414	NA	0.700275691	0.626139018	0.783190362	4.37E-10	2.15E-08	0.818404026	-6.240283951	GBM	-10.21748602	1.66E-24
202740	GSE13041.HGU133A_EntrezCDF.MAS5	Braincancer	Glioblastoma	Lee	267	0.9213	ENSG00000254414	NA	0.935279351	0.886280609	0.986987028	0.014807953	0.534117315	0.538052899	-2.437042146	GBM	-10.21748602	1.66E-24
377738	GSE1993.GPL96	Braincancer	Astrocytoma	Petalidis	60	1	ENSG00000254414	NA	0.882564526	0.832053935	0.936141409	3.26E-05	0.000748042	0.686828717	-4.154523035	GBM	-10.21748602	1.66E-24
383522	GSE1993.GPL96	Braincancer	Glioblastoma	Petalidis	60	1	ENSG00000254414	NA	0.882564526	0.832053935	0.936141409	3.26E-05	0.000748042	0.686828717	-4.154523035	GBM	-10.21748602	1.66E-24
547534	GSE4271.HGU133A_EntrezCDF.MAS5	Braincancer	Astrocytoma	Phillips	154	0.8052	ENSG00000254414	NA	0.898379582	0.822266394	0.981538196	0.017667319	0.066505567	0.595464521	-2.372517654	GBM	-10.21748602	1.66E-24
553934	GSE4412.HGU133A_EntrezCDF.MAS5	Braincancer	Astrocytoma	Freije	170	0.6941	ENSG00000254414	NA	0.88286304	0.805559968	0.967584262	0.007703314	0.052132355	0.617571059	-2.664804306	GBM	-10.21748602	1.66E-24
45772	E-MTAB-179.NBCustomAgilent4x44K	Braincancer	Neuroblastoma	Oberthuer	478	0.1904	ENSG00000100181	TPTEP1	0.738472172	0.684743671	0.796416488	3.65E-15	5.77E-14	0.751121284	-7.866228878	GBM	-10.20206622	1.94E-24
60106	E-TABM-38.A-MEXP-255	Braincancer	Neuroblastoma	Westermann	251	0.1474	ENSG00000100181	TPTEP1	0.68826566	0.59799685	0.792160726	1.91E-07	1.56E-06	0.761610352	-5.208102716	GBM	-10.20206622	1.94E-24
375922	GSE1993.GPL96	Braincancer	Astrocytoma	Petalidis	60	1	ENSG00000100181	TPTEP1	0.934018448	0.90722349	0.961604799	4.30E-06	0.000481659	0.667043527	-4.59627167	GBM	-10.20206622	1.94E-24
381706	GSE1993.GPL96	Braincancer	Glioblastoma	Petalidis	60	1	ENSG00000100181	TPTEP1	0.934018448	0.90722349	0.961604799	4.30E-06	0.000481659	0.667043527	-4.59627167	GBM	-10.20206622	1.94E-24
546446	GSE4271.HGU133A_EntrezCDF.MAS5	Braincancer	Astrocytoma	Phillips	154	0.8052	ENSG00000100181	TPTEP1	0.945677345	0.917932777	0.974260494	0.0002366	0.012208631	0.655084126	-3.676344031	GBM	-10.20206622	1.94E-24
550458	GSE4412.HGU133A_EntrezCDF.MAS5	Braincancer	Astrocytoma	Freije	170	0.6941	ENSG00000100181	TPTEP1	0.965295795	0.936789116	0.994669937	0.020921683	0.089051659	0.564599483	-2.30939481	GBM	-10.20206622	1.94E-24
644523	GSE7696.HGU133Plus2_EntrezCDF.MAS5	Braincancer	Glioblastoma	Murat	80	0.8125	ENSG00000100181	TPTEP1	0.947339433	0.909501469	0.986751569	0.009288056	0.388369404	0.601680672	-2.601265444	GBM	-10.20206622	1.94E-24
103339	GSE10645.GPL5858	Prostatecancer		Nakagawa	1192	0.3037	ENSG00000227718	AC016730.1	0.811381494	0.768429148	0.856734718	5.00E-14	1.16E-11	0.68845805	-7.532006195	PRAD	-10.20160354	1.95E-24
104313	GSE10645.GPL5873	Prostatecancer		Nakagawa	1192	0.3037	ENSG00000227718	AC016730.1	0.898620624	0.865964692	0.932508026	1.52E-08	8.45E-08	0.633877093	-5.659834894	PRAD	-10.20160354	1.95E-24
285411	GSE16560.GPL5474	Prostatecancer		Sboner	281	0.7331	ENSG00000227718	AC016730.1	0.925022268	0.897191923	0.953715894	5.72E-07	2.65E-05	0.609200854	-5.000477208	PRAD	-10.20160354	1.95E-24
260996	GSE16011.HGU133Plus2_EntrezCDF.MAS5	Glioma	Glioma	Gravendeel	272	0.8824	ENSG00000258675	RP11-299L17.3	1.124226997	1.101930932	1.146974192	2.17E-30	7.07E-27	0.727693186	11.45703431	LGG	10.19263041	2.14E-24
699408	Nutt_Glioma.HGU95Av2_EntrezCDF.MAS5	Glioma	Glioma	Nutt	50	0.66	ENSG00000258675	RP11-299L17.3	1.130584138	1.039427478	1.229735137	0.004215646	0.032133991	0.624355005	2.861557845	LGG	10.19263041	2.14E-24
568	Berwanger_Neuroblastoma.Berwanger	Braincancer	Neuroblastoma	Berwanger	86	0.1977	ENSG00000258101	RP11-977B10.2	1.238388071	1.044181236	1.468715355	0.014021225	0.174973279	0.662443439	2.456719148	GBM	10.16779325	2.76E-24
40675	E-MTAB-179.NBCustomAgilent4x44K	Braincancer	Neuroblastoma	Oberthuer	478	0.1904	ENSG00000258101	RP11-977B10.2	1.355383222	1.251510896	1.467876696	7.73E-14	8.25E-13	0.748306474	7.474902662	GBM	10.16779325	2.76E-24
61628	E-TABM-38.A-MEXP-255	Braincancer	Neuroblastoma	Westermann	251	0.1474	ENSG00000258101	RP11-977B10.2	1.409252829	1.256203604	1.580948766	4.96E-09	9.91E-08	0.799424874	5.848577142	GBM	10.16779325	2.76E-24
378000	GSE1993.GPL96	Braincancer	Astrocytoma	Petalidis	60	1	ENSG00000258101	RP11-977B10.2	1.125504198	1.055064729	1.200646429	0.000336404	0.002380612	0.6433013	3.585522757	GBM	10.16779325	2.76E-24
383784	GSE1993.GPL96	Braincancer	Glioblastoma	Petalidis	60	1	ENSG00000258101	RP11-977B10.2	1.125504198	1.055064729	1.200646429	0.000336404	0.002380612	0.6433013	3.585522757	GBM	10.16779325	2.76E-24
544508	GSE4271.HGU133A_EntrezCDF.MAS5	Braincancer	Astrocytoma	Phillips	154	0.8052	ENSG00000258101	RP11-977B10.2	1.104272115	1.048065221	1.163493339	0.000198216	0.011824214	0.647037308	3.721278876	GBM	10.16779325	2.76E-24
550704	GSE4412.HGU133A_EntrezCDF.MAS5	Braincancer	Astrocytoma	Freije	170	0.6941	ENSG00000258101	RP11-977B10.2	1.08786791	1.029094067	1.149998458	0.002958633	0.034978293	0.604328165	2.972003461	GBM	10.16779325	2.76E-24
2184	Berwanger_Neuroblastoma.Berwanger	Braincancer	Neuroblastoma	Berwanger	86	0.1977	ENSG00000258938	RP11-317N8.5	0.827508963	0.720371347	0.950580679	0.007441891	0.132895758	0.691402715	-2.676394883	GBM	-10.16659884	2.79E-24
40345	E-MTAB-179.NBCustomAgilent4x44K	Braincancer	Neuroblastoma	Oberthuer	478	0.1904	ENSG00000258938	RP11-317N8.5	0.797693406	0.76103567	0.836116879	4.64E-21	1.01E-18	0.805530638	-9.416964612	GBM	-10.16659884	2.79E-24
56231	E-TABM-38.A-MEXP-255	Braincancer	Neuroblastoma	Westermann	251	0.1474	ENSG00000258938	RP11-317N8.5	0.611509406	0.529402297	0.706350833	2.30E-11	3.56E-09	0.870021567	-6.685724468	GBM	-10.16659884	2.79E-24
377182	GSE1993.GPL96	Braincancer	Astrocytoma	Petalidis	60	1	ENSG00000258938	RP11-317N8.5	0.981853022	0.967169586	0.996759379	0.017210605	0.038324578	0.569248163	-2.382177379	GBM	-10.16659884	2.79E-24
382966	GSE1993.GPL96	Braincancer	Glioblastoma	Petalidis	60	1	ENSG00000258938	RP11-317N8.5	0.981853022	0.967169586	0.996759379	0.017210605	0.038324578	0.569248163	-2.382177379	GBM	-10.16659884	2.79E-24
545519	GSE4271.HGU133A_EntrezCDF.MAS5	Braincancer	Astrocytoma	Phillips	154	0.8052	ENSG00000258938	RP11-317N8.5	0.911494989	0.863766404	0.961860883	0.000732781	0.016354332	0.623994148	-3.377011178	GBM	-10.16659884	2.79E-24
103500	GSE10645.GPL5858	Prostatecancer		Nakagawa	1192	0.3037	ENSG00000267390	RP11-635N19.1	0.866421661	0.824484171	0.910492306	1.48E-08	2.70E-07	0.642686921	-5.664289535	PRAD	-10.16239385	2.92E-24
104332	GSE10645.GPL5873	Prostatecancer		Nakagawa	1192	0.3037	ENSG00000267390	RP11-635N19.1	0.808482549	0.768518162	0.850525159	2.05E-16	2.66E-14	0.717086146	-8.219384566	PRAD	-10.16239385	2.92E-24
285953	GSE16560.GPL5474	Prostatecancer		Sboner	281	0.7331	ENSG00000267390	RP11-635N19.1	0.94934681	0.91816156	0.981591263	0.002286452	0.01478776	0.575705478	-3.050257539	PRAD	-10.16239385	2.92E-24
45747	E-MTAB-179.NBCustomAgilent4x44K	Braincancer	Neuroblastoma	Oberthuer	478	0.1904	ENSG00000257398	RP11-554D14.6	0.748843769	0.701624921	0.799240411	3.22E-18	1.79E-16	0.781341829	-8.703486504	GBM	-10.15779269	3.06E-24
59148	E-TABM-38.A-MEXP-255	Braincancer	Neuroblastoma	Westermann	251	0.1474	ENSG00000257398	RP11-554D14.6	0.692783414	0.606440101	0.791420055	6.50E-08	6.69E-07	0.805032351	-5.404350805	GBM	-10.15779269	3.06E-24
201055	GSE13041.HGU133A_EntrezCDF.MAS5	Braincancer	Glioblastoma	Lee	267	0.9213	ENSG00000257398	RP11-554D14.6	0.96859833	0.94183529	0.996121864	0.02563043	0.577941547	0.531622211	-2.231766032	GBM	-10.15779269	3.06E-24
377148	GSE1993.GPL96	Braincancer	Astrocytoma	Petalidis	60	1	ENSG00000257398	RP11-554D14.6	0.869773771	0.818299833	0.924485601	7.37E-06	0.000495839	0.66817411	-4.482605647	GBM	-10.15779269	3.06E-24
382932	GSE1993.GPL96	Braincancer	Glioblastoma	Petalidis	60	1	ENSG00000257398	RP11-554D14.6	0.869773771	0.818299833	0.924485601	7.37E-06	0.000495839	0.66817411	-4.482605647	GBM	-10.15779269	3.06E-24
543294	GSE4271.HGU133A_EntrezCDF.MAS5	Braincancer	Astrocytoma	Phillips	154	0.8052	ENSG00000257398	RP11-554D14.6	0.888232296	0.844035163	0.934743772	5.33E-06	0.009384593	0.671177762	-4.551384839	GBM	-10.15779269	3.06E-24
408	Berwanger_Neuroblastoma.Berwanger	Braincancer	Neuroblastoma	Berwanger	86	0.1977	ENSG00000262052	RP11-763E3.1	0.7034321	0.574098898	0.861901531	0.000689714	0.060392506	0.767420814	-3.393635481	GBM	-10.15020633	3.31E-24
40637	E-MTAB-179.NBCustomAgilent4x44K	Braincancer	Neuroblastoma	Oberthuer	478	0.1904	ENSG00000262052	RP11-763E3.1	0.791099196	0.741773651	0.843704731	9.75E-13	7.96E-12	0.738037057	-7.134011441	GBM	-10.15020633	3.31E-24
57282	E-TABM-38.A-MEXP-255	Braincancer	Neuroblastoma	Westermann	251	0.1474	ENSG00000262052	RP11-763E3.1	0.709781405	0.621627156	0.810436994	4.06E-07	2.84E-06	0.801869159	-5.066276853	GBM	-10.15020633	3.31E-24
201379	GSE13041.HGU133A_EntrezCDF.MAS5	Braincancer	Glioblastoma	Lee	267	0.9213	ENSG00000262052	RP11-763E3.1	0.969551823	0.941512568	0.998426118	0.038907619	0.614330222	0.528434826	-2.065162591	GBM	-10.15020633	3.31E-24
375649	GSE1993.GPL96	Braincancer	Astrocytoma	Petalidis	60	1	ENSG00000262052	RP11-763E3.1	0.901452119	0.860104518	0.944787413	1.49E-05	0.000560928	0.658564161	-4.330776932	GBM	-10.15020633	3.31E-24
381433	GSE1993.GPL96	Braincancer	Glioblastoma	Petalidis	60	1	ENSG00000262052	RP11-763E3.1	0.901452119	0.860104518	0.944787413	1.49E-05	0.000560928	0.658564161	-4.330776932	GBM	-10.15020633	3.31E-24
547264	GSE4271.HGU133A_EntrezCDF.MAS5	Braincancer	Astrocytoma	Phillips	154	0.8052	ENSG00000262052	RP11-763E3.1	0.915795445	0.872548449	0.961185935	0.000365393	0.013605642	0.639722019	-3.563894603	GBM	-10.15020633	3.31E-24
551638	GSE4412.HGU133A_EntrezCDF.MAS5	Braincancer	Astrocytoma	Freije	170	0.6941	ENSG00000262052	RP11-763E3.1	0.924663896	0.88319309	0.968081986	0.000821283	0.020419657	0.612726098	-3.34552049	GBM	-10.15020633	3.31E-24
704119	Pomeroy_CNS.GPL80	Braincancer	Medulloblastoma	Pomeroy	60	0.35	ENSG00000262052	RP11-763E3.1	0.808884094	0.67399615	0.970767383	0.022684384	0.751085227	0.692571429	-2.278708752	GBM	-10.15020633	3.31E-24
45944	E-MTAB-179.NBCustomAgilent4x44K	Braincancer	Neuroblastoma	Oberthuer	478	0.1904	ENSG00000258057	BCDIN3D-AS1	0.752635391	0.710175064	0.797634359	8.68E-22	3.19E-19	0.83070927	-9.591482011	GBM	-10.14132406	3.62E-24
61768	E-TABM-38.A-MEXP-255	Braincancer	Neuroblastoma	Westermann	251	0.1474	ENSG00000258057	BCDIN3D-AS1	0.743378388	0.671440861	0.823023234	1.13E-08	1.77E-07	0.821998562	-5.710668256	GBM	-10.14132406	3.62E-24
379002	GSE1993.GPL96	Braincancer	Astrocytoma	Petalidis	60	1	ENSG00000258057	BCDIN3D-AS1	0.916141444	0.877220618	0.956789123	7.68E-05	0.001134227	0.625211984	-3.954241021	GBM	-10.14132406	3.62E-24
384786	GSE1993.GPL96	Braincancer	Glioblastoma	Petalidis	60	1	ENSG00000258057	BCDIN3D-AS1	0.916141444	0.877220618	0.956789123	7.68E-05	0.001134227	0.625211984	-3.954241021	GBM	-10.14132406	3.62E-24
1489	Berwanger_Neuroblastoma.Berwanger	Braincancer	Neuroblastoma	Berwanger	86	0.1977	ENSG00000235204	RP11-121A14.2	1.277352005	1.045818879	1.560144091	0.016438928	0.190705058	0.715837104	2.399021989	GBM	10.14027392	3.66E-24
45126	E-MTAB-179.NBCustomAgilent4x44K	Braincancer	Neuroblastoma	Oberthuer	478	0.1904	ENSG00000235204	RP11-121A14.2	1.332088297	1.241658095	1.429104549	1.30E-15	2.34E-14	0.769556745	7.994507538	GBM	10.14027392	3.66E-24
57030	E-TABM-38.A-MEXP-255	Braincancer	Neuroblastoma	Westermann	251	0.1474	ENSG00000235204	RP11-121A14.2	1.610869366	1.377899114	1.883229395	2.21E-09	5.77E-08	0.841409058	5.981919464	GBM	10.14027392	3.66E-24
213317	GSE13041.HGU95Av2_EntrezCDF.MAS5	Braincancer	Glioblastoma	Lee	267	0.9213	ENSG00000235204	RP11-121A14.2	1.093247222	1.009207399	1.184285301	0.028922212	0.404721313	0.583115753	2.184545164	GBM	10.14027392	3.66E-24
378312	GSE1993.GPL96	Braincancer	Astrocytoma	Petalidis	60	1	ENSG00000235204	RP11-121A14.2	1.096969597	1.054003156	1.141687565	5.63E-06	0.000495839	0.670435274	4.539929928	GBM	10.14027392	3.66E-24
384096	GSE1993.GPL96	Braincancer	Glioblastoma	Petalidis	60	1	ENSG00000235204	RP11-121A14.2	1.096969597	1.054003156	1.141687565	5.63E-06	0.000495839	0.670435274	4.539929928	GBM	10.14027392	3.66E-24
545547	GSE4271.HGU133A_EntrezCDF.MAS5	Braincancer	Astrocytoma	Phillips	154	0.8052	ENSG00000235204	RP11-121A14.2	1.082676608	1.028838345	1.139332184	0.002269943	0.023750678	0.626554499	3.052433193	GBM	10.14027392	3.66E-24
134796	GSE10885.GPL887	Breastcancer		Hennessy	170	0.2882	ENSG00000233508	RP1-269M15.3	0.921516355	0.863219846	0.983749848	0.014232932	0.065236844	0.754601227	-2.451330205	BRCA	-10.11973695	4.52E-24
244006	GSE1456.HGU133A_EntrezCDF.MAS5	Breastcancer		Pawitan	318	0.2516	ENSG00000233508	RP1-269M15.3	0.931123628	0.891577916	0.972423379	0.001269205	0.019675428	0.634200743	-3.222853337	BRCA	-10.11973695	4.52E-24
387809	GSE20486.GPL6947	Breastcancer		Parris	97	0.4845	ENSG00000233508	RP1-269M15.3	0.905092606	0.867850343	0.943933054	3.30E-06	0.000151932	0.715258434	-4.651430425	BRCA	-10.11973695	4.52E-24
446137	GSE24450.GPL6947	Breastcancer		Greco	183	0.2022	ENSG00000233508	RP1-269M15.3	0.922975955	0.883905643	0.963773249	0.000281213	0.016672625	0.719913759	-3.632018854	BRCA	-10.11973695	4.52E-24
496560	GSE3143.HGU95Av2_EntrezCDF.MAS5	Breastcancer		Bild	158	0.3165	ENSG00000233508	RP1-269M15.3	0.934152534	0.885790312	0.985155229	0.012025797	0.20837731	0.653532866	-2.511386445	BRCA	-10.11973695	4.52E-24
528093	GSE3494.HGU133A_EntrezCDF.MAS5	Breastcancer		Miller	502	0.2191	ENSG00000233508	RP1-269M15.3	0.941567267	0.911047109	0.973109852	0.000341875	0.005552414	0.662504557	-3.581310632	BRCA	-10.11973695	4.52E-24
640566	GSE7390.HGU133A_EntrezCDF.MAS5	Breastcancer		Desmedt	198	0.2828	ENSG00000233508	RP1-269M15.3	0.954285123	0.923457421	0.986141944	0.00522405	0.217759079	0.636241611	-2.792883487	BRCA	-10.11973695	4.52E-24
685286	GSE9893.GPL5049	Breastcancer		Chanrion	155	0.271	ENSG00000233508	RP1-269M15.3	0.845740889	0.740174509	0.96636353	0.013780231	0.047964131	0.58439526	-2.462941729	BRCA	-10.11973695	4.52E-24
739731	Vijver_BreastCancer.Vijver_Agilent	Breastcancer		VandeVijver	295	0.2678	ENSG00000233508	RP1-269M15.3	0.898002298	0.868551404	0.928451815	2.56E-10	2.29E-08	0.7457892	-6.323368028	BRCA	-10.11973695	4.52E-24
45946	E-MTAB-179.NBCustomAgilent4x44K	Braincancer	Neuroblastoma	Oberthuer	478	0.1904	ENSG00000225649	AC064875.2	1.379643614	1.279346686	1.48780352	6.42E-17	1.89E-15	0.7705775	8.35720753	GBM	10.117969	4.60E-24
59670	E-TABM-38.A-MEXP-255	Braincancer	Neuroblastoma	Westermann	251	0.1474	ENSG00000225649	AC064875.2	1.312950436	1.171967509	1.470893035	2.63E-06	1.35E-05	0.732135155	4.697942528	GBM	10.117969	4.60E-24
209500	GSE13041.HGU133Plus2_EntrezCDF.MAS5	Braincancer	Glioblastoma	Lee	267	0.9213	ENSG00000225649	AC064875.2	1.07932826	1.011531033	1.151669552	0.021091324	0.962253114	0.623563218	2.306345683	GBM	10.117969	4.60E-24
379495	GSE1993.GPL96	Braincancer	Astrocytoma	Petalidis	60	1	ENSG00000225649	AC064875.2	1.052064976	1.025988219	1.078804507	7.39E-05	0.001120008	0.673827021	3.963475223	GBM	10.117969	4.60E-24
385279	GSE1993.GPL96	Braincancer	Glioblastoma	Petalidis	60	1	ENSG00000225649	AC064875.2	1.052064976	1.025988219	1.078804507	7.39E-05	0.001120008	0.673827021	3.963475223	GBM	10.117969	4.60E-24
546005	GSE4271.HGU133A_EntrezCDF.MAS5	Braincancer	Astrocytoma	Phillips	154	0.8052	ENSG00000225649	AC064875.2	1.036858602	1.003577249	1.071243654	0.029668535	0.091865603	0.598024872	2.174487603	GBM	10.117969	4.60E-24
552567	GSE4412.HGU133A_EntrezCDF.MAS5	Braincancer	Astrocytoma	Freije	170	0.6941	ENSG00000225649	AC064875.2	1.049456268	1.015716524	1.084316769	0.003788165	0.039611622	0.620155039	2.895283301	GBM	10.117969	4.60E-24
41273	E-MTAB-179.NBCustomAgilent4x44K	Braincancer	Neuroblastoma	Oberthuer	478	0.1904	ENSG00000224184	MIR3681HG	1.336005915	1.249328803	1.428696593	2.58E-17	9.13E-16	0.833709672	8.464336234	GBM	10.11311563	4.83E-24
58523	E-TABM-38.A-MEXP-255	Braincancer	Neuroblastoma	Westermann	251	0.1474	ENSG00000224184	MIR3681HG	1.301592566	1.172076521	1.445420311	8.26E-07	5.08E-06	0.78015816	4.929074312	GBM	10.11311563	4.83E-24
380788	GSE1993.GPL96	Braincancer	Astrocytoma	Petalidis	60	1	ENSG00000224184	MIR3681HG	1.080232923	1.043693773	1.118051288	1.10E-05	0.00050776	0.650650085	4.395845966	GBM	10.11311563	4.83E-24
386572	GSE1993.GPL96	Braincancer	Glioblastoma	Petalidis	60	1	ENSG00000224184	MIR3681HG	1.080232923	1.043693773	1.118051288	1.10E-05	0.00050776	0.650650085	4.395845966	GBM	10.11311563	4.83E-24
547545	GSE4271.HGU133A_EntrezCDF.MAS5	Braincancer	Astrocytoma	Phillips	154	0.8052	ENSG00000224184	MIR3681HG	1.042037444	1.007467794	1.077793296	0.01674836	0.064542462	0.594001463	2.39218582	GBM	10.11311563	4.83E-24
553247	GSE4412.HGU133A_EntrezCDF.MAS5	Braincancer	Astrocytoma	Freije	170	0.6941	ENSG00000224184	MIR3681HG	1.057294504	1.019655369	1.096323034	0.002591725	0.032623416	0.61498708	3.012421505	GBM	10.11311563	4.83E-24
42498	E-MTAB-179.NBCustomAgilent4x44K	Braincancer	Neuroblastoma	Oberthuer	478	0.1904	ENSG00000273487	RP4-621B10.8	0.758061082	0.716442431	0.80209739	6.94E-22	2.84E-19	0.821862724	-9.614499633	GBM	-10.10349092	5.33E-24
57198	E-TABM-38.A-MEXP-255	Braincancer	Neuroblastoma	Westermann	251	0.1474	ENSG00000273487	RP4-621B10.8	0.766673682	0.700845185	0.838685272	6.61E-09	1.20E-07	0.838245866	-5.800668946	GBM	-10.10349092	5.33E-24
377392	GSE1993.GPL96	Braincancer	Astrocytoma	Petalidis	60	1	ENSG00000273487	RP4-621B10.8	0.93629077	0.904311048	0.969401412	0.000205141	0.001850752	0.625211984	-3.712599638	GBM	-10.10349092	5.33E-24
383176	GSE1993.GPL96	Braincancer	Glioblastoma	Petalidis	60	1	ENSG00000273487	RP4-621B10.8	0.93629077	0.904311048	0.969401412	0.000205141	0.001850752	0.625211984	-3.712599638	GBM	-10.10349092	5.33E-24
543538	GSE4271.HGU133A_EntrezCDF.MAS5	Braincancer	Astrocytoma	Phillips	154	0.8052	ENSG00000273487	RP4-621B10.8	0.959063176	0.926495988	0.99277513	0.017723743	0.066667087	0.588149232	-2.371339494	GBM	-10.10349092	5.33E-24
2151	Berwanger_Neuroblastoma.Berwanger	Braincancer	Neuroblastoma	Berwanger	86	0.1977	ENSG00000234741	GAS5	1.281631111	1.07467633	1.528440014	0.005754259	0.123187025	0.713122172	2.761465542	GBM	10.1033945	5.34E-24
40433	E-MTAB-179.NBCustomAgilent4x44K	Braincancer	Neuroblastoma	Oberthuer	478	0.1904	ENSG00000234741	GAS5	1.22196572	1.166102134	1.280505522	4.61E-17	1.45E-15	0.812211946	8.396265922	GBM	10.1033945	5.34E-24
57685	E-TABM-38.A-MEXP-255	Braincancer	Neuroblastoma	Westermann	251	0.1474	ENSG00000234741	GAS5	1.172978379	1.121650991	1.226654539	2.77E-12	1.47E-09	0.86240115	6.988682654	GBM	10.1033945	5.34E-24
380753	GSE1993.GPL96	Braincancer	Astrocytoma	Petalidis	60	1	ENSG00000234741	GAS5	1.034157141	1.014080601	1.054631152	0.000785463	0.003977525	0.60316563	3.357867251	GBM	10.1033945	5.34E-24
386537	GSE1993.GPL96	Braincancer	Glioblastoma	Petalidis	60	1	ENSG00000234741	GAS5	1.034157141	1.014080601	1.054631152	0.000785463	0.003977525	0.60316563	3.357867251	GBM	10.1033945	5.34E-24
543290	GSE4271.HGU133A_EntrezCDF.MAS5	Braincancer	Astrocytoma	Phillips	154	0.8052	ENSG00000234741	GAS5	1.05074235	1.009014138	1.094196249	0.016666061	0.064437694	0.582662765	2.393993127	GBM	10.1033945	5.34E-24
3184	Berwanger_Neuroblastoma.Berwanger	Braincancer	Neuroblastoma	Berwanger	86	0.1977	ENSG00000235652	RP11-545I5.3	0.594948564	0.454423996	0.778928483	0.00015854	0.044624736	0.815384615	-3.777295732	GBM	-10.09036057	6.09E-24
45729	E-MTAB-179.NBCustomAgilent4x44K	Braincancer	Neuroblastoma	Oberthuer	478	0.1904	ENSG00000235652	RP11-545I5.3	0.736617683	0.686395583	0.790514428	2.17E-17	7.97E-16	0.817161063	-8.484527995	GBM	-10.09036057	6.09E-24
59819	E-TABM-38.A-MEXP-255	Braincancer	Neuroblastoma	Westermann	251	0.1474	ENSG00000235652	RP11-545I5.3	0.698131344	0.622634954	0.782781902	7.55E-10	3.03E-08	0.847016535	-6.154028089	GBM	-10.09036057	6.09E-24
198317	GSE13041.HGU133A_EntrezCDF.MAS5	Braincancer	Glioblastoma	Lee	267	0.9213	ENSG00000235652	RP11-545I5.3	0.967043509	0.94342281	0.991255605	0.007905618	0.494189577	0.548621596	-2.656074376	GBM	-10.09036057	6.09E-24
380010	GSE1993.GPL96	Braincancer	Astrocytoma	Petalidis	60	1	ENSG00000235652	RP11-545I5.3	0.912833694	0.869397843	0.958439636	0.000245905	0.002022858	0.671565856	-3.666487295	GBM	-10.09036057	6.09E-24
385794	GSE1993.GPL96	Braincancer	Glioblastoma	Petalidis	60	1	ENSG00000235652	RP11-545I5.3	0.912833694	0.869397843	0.958439636	0.000245905	0.002022858	0.671565856	-3.666487295	GBM	-10.09036057	6.09E-24
550533	GSE4412.HGU133A_EntrezCDF.MAS5	Braincancer	Astrocytoma	Freije	170	0.6941	ENSG00000235652	RP11-545I5.3	0.940865258	0.905558248	0.977548861	0.001786886	0.0278129	0.61369509	-3.123541583	GBM	-10.09036057	6.09E-24
1126	Berwanger_Neuroblastoma.Berwanger	Braincancer	Neuroblastoma	Berwanger	86	0.1977	ENSG00000236740	RP11-411K7.1	0.759034974	0.630499507	0.913774056	0.003585202	0.10329087	0.718552036	-2.912524407	GBM	-10.08410694	6.50E-24
44157	E-MTAB-179.NBCustomAgilent4x44K	Braincancer	Neuroblastoma	Oberthuer	478	0.1904	ENSG00000236740	RP11-411K7.1	0.762310758	0.714312915	0.813533789	2.85E-16	6.53E-15	0.784558755	-8.179459301	GBM	-10.08410694	6.50E-24
61286	E-TABM-38.A-MEXP-255	Braincancer	Neuroblastoma	Westermann	251	0.1474	ENSG00000236740	RP11-411K7.1	0.685180832	0.605523163	0.775317611	2.03E-09	5.47E-08	0.81480949	-5.995700378	GBM	-10.08410694	6.50E-24
379045	GSE1993.GPL96	Braincancer	Astrocytoma	Petalidis	60	1	ENSG00000236740	RP11-411K7.1	0.949210175	0.924037182	0.975068941	0.00014411	0.00153196	0.650084794	-3.801006224	GBM	-10.08410694	6.50E-24
384829	GSE1993.GPL96	Braincancer	Glioblastoma	Petalidis	60	1	ENSG00000236740	RP11-411K7.1	0.949210175	0.924037182	0.975068941	0.00014411	0.00153196	0.650084794	-3.801006224	GBM	-10.08410694	6.50E-24
544826	GSE4271.HGU133A_EntrezCDF.MAS5	Braincancer	Astrocytoma	Phillips	154	0.8052	ENSG00000236740	RP11-411K7.1	0.951601118	0.909905964	0.995206894	0.029996194	0.092619492	0.603145574	-2.170140627	GBM	-10.08410694	6.50E-24
549315	GSE4412.HGU133A_EntrezCDF.MAS5	Braincancer	Astrocytoma	Freije	170	0.6941	ENSG00000236740	RP11-411K7.1	0.945606173	0.906082584	0.986853793	0.010245025	0.060192119	0.610465116	-2.567447681	GBM	-10.08410694	6.50E-24
43749	E-MTAB-179.NBCustomAgilent4x44K	Braincancer	Neuroblastoma	Oberthuer	478	0.1904	ENSG00000237188	RP11-337C18.8	0.669118301	0.617753001	0.724754554	6.23E-23	4.59E-20	0.820254261	-9.859535748	GBM	-10.07439316	7.17E-24
58081	E-TABM-38.A-MEXP-255	Braincancer	Neuroblastoma	Westermann	251	0.1474	ENSG00000237188	RP11-337C18.8	0.658957577	0.568600456	0.76367348	2.97E-08	3.61E-07	0.80201294	-5.543036081	GBM	-10.07439316	7.17E-24
377909	GSE1993.GPL96	Braincancer	Astrocytoma	Petalidis	60	1	ENSG00000237188	RP11-337C18.8	0.877780945	0.802449274	0.96018454	0.004407072	0.01339259	0.580553985	-2.847452122	GBM	-10.07439316	7.17E-24
383693	GSE1993.GPL96	Braincancer	Glioblastoma	Petalidis	60	1	ENSG00000237188	RP11-337C18.8	0.877780945	0.802449274	0.96018454	0.004407072	0.01339259	0.580553985	-2.847452122	GBM	-10.07439316	7.17E-24
544422	GSE4271.HGU133A_EntrezCDF.MAS5	Braincancer	Astrocytoma	Phillips	154	0.8052	ENSG00000237188	RP11-337C18.8	0.926312156	0.877807161	0.977497392	0.005281358	0.034926269	0.606437454	-2.789352273	GBM	-10.07439316	7.17E-24
1785	Berwanger_Neuroblastoma.Berwanger	Braincancer	Neuroblastoma	Berwanger	86	0.1977	ENSG00000260418	RP3-406A7.7	0.87985087	0.786782304	0.983928526	0.024832451	0.227925026	0.688687783	-2.243999229	GBM	-10.07073917	7.44E-24
41164	E-MTAB-179.NBCustomAgilent4x44K	Braincancer	Neuroblastoma	Oberthuer	478	0.1904	ENSG00000260418	RP3-406A7.7	0.839682682	0.806901049	0.873796119	7.99E-18	3.43E-16	0.791363791	-8.599722933	GBM	-10.07073917	7.44E-24
56593	E-TABM-38.A-MEXP-255	Braincancer	Neuroblastoma	Westermann	251	0.1474	ENSG00000260418	RP3-406A7.7	0.801594561	0.741329625	0.866758616	2.93E-08	3.58E-07	0.805751258	-5.545855029	GBM	-10.07073917	7.44E-24
380428	GSE1993.GPL96	Braincancer	Astrocytoma	Petalidis	60	1	ENSG00000260418	RP3-406A7.7	0.947523376	0.919171035	0.976750261	0.000505808	0.002987831	0.624646693	-3.477661759	GBM	-10.07073917	7.44E-24
386212	GSE1993.GPL96	Braincancer	Glioblastoma	Petalidis	60	1	ENSG00000260418	RP3-406A7.7	0.947523376	0.919171035	0.976750261	0.000505808	0.002987831	0.624646693	-3.477661759	GBM	-10.07073917	7.44E-24
545843	GSE4271.HGU133A_EntrezCDF.MAS5	Braincancer	Astrocytoma	Phillips	154	0.8052	ENSG00000260418	RP3-406A7.7	0.927502998	0.892801843	0.963552908	0.000109575	0.010032104	0.644111192	-3.868348177	GBM	-10.07073917	7.44E-24
42576	E-MTAB-179.NBCustomAgilent4x44K	Braincancer	Neuroblastoma	Oberthuer	478	0.1904	ENSG00000267506	RP11-13K12.1	0.735708087	0.687134192	0.787715698	1.28E-18	8.57E-17	0.818243682	-8.807059849	GBM	-10.05187838	9.01E-24
58736	E-TABM-38.A-MEXP-255	Braincancer	Neuroblastoma	Westermann	251	0.1474	ENSG00000267506	RP11-13K12.1	0.673569955	0.589433422	0.769716251	6.45E-09	1.19E-07	0.850754853	-5.804583572	GBM	-10.05187838	9.01E-24
380384	GSE1993.GPL96	Braincancer	Astrocytoma	Petalidis	60	1	ENSG00000267506	RP11-13K12.1	0.935080165	0.90109652	0.970345457	0.000379808	0.002581001	0.616732617	-3.553730407	GBM	-10.05187838	9.01E-24
386168	GSE1993.GPL96	Braincancer	Glioblastoma	Petalidis	60	1	ENSG00000267506	RP11-13K12.1	0.935080165	0.90109652	0.970345457	0.000379808	0.002581001	0.616732617	-3.553730407	GBM	-10.05187838	9.01E-24
543368	GSE4271.HGU133A_EntrezCDF.MAS5	Braincancer	Astrocytoma	Phillips	154	0.8052	ENSG00000267506	RP11-13K12.1	0.938024393	0.902370681	0.975086824	0.001212135	0.019255825	0.630577908	-3.236009049	GBM	-10.05187838	9.01E-24
103364	GSE10645.GPL5858	Prostatecancer		Nakagawa	1192	0.3037	ENSG00000226237	GAS1RR	0.838914239	0.800909395	0.878722493	1.12E-13	1.95E-11	0.688704048	-7.425722948	PRAD	-10.04400117	9.76E-24
104251	GSE10645.GPL5873	Prostatecancer		Nakagawa	1192	0.3037	ENSG00000226237	GAS1RR	0.893373779	0.860345833	0.927669639	4.46E-09	2.91E-08	0.651911871	-5.866279333	PRAD	-10.04400117	9.76E-24
286808	GSE16560.GPL5474	Prostatecancer		Sboner	281	0.7331	ENSG00000226237	GAS1RR	0.931474593	0.902185483	0.961714564	1.33E-05	0.000270278	0.591860327	-4.354805211	PRAD	-10.04400117	9.76E-24
4320	Berwanger_Neuroblastoma.Berwanger	Braincancer	Neuroblastoma	Berwanger	86	0.1977	ENSG00000261616	RP11-6O2.3	0.636615653	0.510893308	0.793276177	5.74E-05	0.044624736	0.810859729	-4.023077704	GBM	-10.04271692	9.89E-24
44067	E-MTAB-179.NBCustomAgilent4x44K	Braincancer	Neuroblastoma	Oberthuer	478	0.1904	ENSG00000261616	RP11-6O2.3	0.731260643	0.680887914	0.785359994	8.33E-18	3.55E-16	0.813108973	-8.594936569	GBM	-10.04271692	9.89E-24
60100	E-TABM-38.A-MEXP-255	Braincancer	Neuroblastoma	Westermann	251	0.1474	ENSG00000261616	RP11-6O2.3	0.887018864	0.857216227	0.917857643	6.18E-12	2.09E-09	0.846728972	-6.87552066	GBM	-10.04271692	9.89E-24
378953	GSE1993.GPL96	Braincancer	Astrocytoma	Petalidis	60	1	ENSG00000261616	RP11-6O2.3	0.931098532	0.88414756	0.980542746	0.006845397	0.018646347	0.593555681	-2.704273267	GBM	-10.04271692	9.89E-24
384737	GSE1993.GPL96	Braincancer	Glioblastoma	Petalidis	60	1	ENSG00000261616	RP11-6O2.3	0.931098532	0.88414756	0.980542746	0.006845397	0.018646347	0.593555681	-2.704273267	GBM	-10.04271692	9.89E-24
40548	E-MTAB-179.NBCustomAgilent4x44K	Braincancer	Neuroblastoma	Oberthuer	478	0.1904	ENSG00000243384	RP11-475O23.2	0.697520142	0.639147752	0.761223594	6.56E-16	1.27E-14	0.789136688	-8.078492707	GBM	-10.03990117	1.02E-23
57434	E-TABM-38.A-MEXP-255	Braincancer	Neuroblastoma	Westermann	251	0.1474	ENSG00000243384	RP11-475O23.2	0.723873622	0.642481886	0.815576335	1.10E-07	1.00E-06	0.799137311	-5.309769413	GBM	-10.03990117	1.02E-23
211538	GSE13041.HGU95Av2_EntrezCDF.MAS5	Braincancer	Glioblastoma	Lee	267	0.9213	ENSG00000243384	RP11-475O23.2	0.92850558	0.869290591	0.99175422	0.027368148	0.404721313	0.587467363	-2.206226451	GBM	-10.03990117	1.02E-23
378357	GSE1993.GPL96	Braincancer	Astrocytoma	Petalidis	60	1	ENSG00000243384	RP11-475O23.2	0.873431774	0.825306277	0.924363579	2.87E-06	0.000446471	0.665912945	-4.679849853	GBM	-10.03990117	1.02E-23
384141	GSE1993.GPL96	Braincancer	Glioblastoma	Petalidis	60	1	ENSG00000243384	RP11-475O23.2	0.873431774	0.825306277	0.924363579	2.87E-06	0.000446471	0.665912945	-4.679849853	GBM	-10.03990117	1.02E-23
543773	GSE4271.HGU133A_EntrezCDF.MAS5	Braincancer	Astrocytoma	Phillips	154	0.8052	ENSG00000243384	RP11-475O23.2	0.937827596	0.900521607	0.976679065	0.00193951	0.022901558	0.614484272	-3.099342068	GBM	-10.03990117	1.02E-23
550333	GSE4412.HGU133A_EntrezCDF.MAS5	Braincancer	Astrocytoma	Freije	170	0.6941	ENSG00000243384	RP11-475O23.2	0.956619423	0.917198415	0.997734739	0.03886736	0.126993015	0.569444444	-2.065588408	GBM	-10.03990117	1.02E-23
702931	Pomeroy_CNS.GPL80	Braincancer	Medulloblastoma	Pomeroy	60	0.35	ENSG00000243384	RP11-475O23.2	0.806381523	0.681317739	0.954402218	0.01232389	0.751085227	0.673142857	-2.50273177	GBM	-10.03990117	1.02E-23
4221	Berwanger_Neuroblastoma.Berwanger	Braincancer	Neuroblastoma	Berwanger	86	0.1977	ENSG00000267201	AC005624.2	1.362451811	1.147929299	1.617063819	0.000402839	0.055639129	0.771945701	3.538217115	GBM	10.03963569	1.02E-23
42628	E-MTAB-179.NBCustomAgilent4x44K	Braincancer	Neuroblastoma	Oberthuer	478	0.1904	ENSG00000267201	AC005624.2	1.214917252	1.159173454	1.273341728	4.52E-16	9.58E-15	0.783166816	8.123653022	GBM	10.03963569	1.02E-23
61712	E-TABM-38.A-MEXP-255	Braincancer	Neuroblastoma	Westermann	251	0.1474	ENSG00000267201	AC005624.2	1.263159727	1.158758332	1.376967443	1.11E-07	1.01E-06	0.809633357	5.307685261	GBM	10.03963569	1.02E-23
380808	GSE1993.GPL96	Braincancer	Astrocytoma	Petalidis	60	1	ENSG00000267201	AC005624.2	1.060261147	1.030359662	1.091030387	6.10E-05	0.001016058	0.671000565	4.00903639	GBM	10.03963569	1.02E-23
386592	GSE1993.GPL96	Braincancer	Glioblastoma	Petalidis	60	1	ENSG00000267201	AC005624.2	1.060261147	1.030359662	1.091030387	6.10E-05	0.001016058	0.671000565	4.00903639	GBM	10.03963569	1.02E-23
543663	GSE4271.HGU133A_EntrezCDF.MAS5	Braincancer	Astrocytoma	Phillips	154	0.8052	ENSG00000267201	AC005624.2	1.075181511	1.029310219	1.12309706	0.001119647	0.018650333	0.629480614	3.25859681	GBM	10.03963569	1.02E-23
47834	E-TABM-158.HTHGU133A_EntrezCDF.MAS5	Breastcancer		Chin	173	0.3526	ENSG00000266968	RP11-116O18.1	0.951920884	0.91096886	0.99471388	0.028077585	0.279843005	0.603906012	-2.196200642	BRCA	-10.03863499	1.03E-23
138099	GSE10885.GPL887	Breastcancer		Hennessy	170	0.2882	ENSG00000266968	RP11-116O18.1	0.911930072	0.840314235	0.989649374	0.027153755	0.091362872	0.705521472	-2.209300384	BRCA	-10.03863499	1.03E-23
242615	GSE1456.HGU133A_EntrezCDF.MAS5	Breastcancer		Pawitan	318	0.2516	ENSG00000266968	RP11-116O18.1	0.928533396	0.889665616	0.969099234	0.000677153	0.015945264	0.660037175	-3.398666196	BRCA	-10.03863499	1.03E-23
389939	GSE20486.GPL6947	Breastcancer		Parris	97	0.4845	ENSG00000266968	RP11-116O18.1	0.893151445	0.852876792	0.935327953	1.59E-06	0.000103813	0.725162488	-4.799937375	BRCA	-10.03863499	1.03E-23
448485	GSE24450.GPL6947	Breastcancer		Greco	183	0.2022	ENSG00000266968	RP11-116O18.1	0.935227038	0.896754328	0.975350312	0.001781247	0.021156214	0.707173657	-3.124471636	BRCA	-10.03863499	1.03E-23
499216	GSE3143.HGU95Av2_EntrezCDF.MAS5	Breastcancer		Bild	158	0.3165	ENSG00000266968	RP11-116O18.1	0.940547885	0.896542165	0.986713575	0.012173912	0.20837731	0.625118394	-2.507062674	BRCA	-10.03863499	1.03E-23
528890	GSE3494.HGU133A_EntrezCDF.MAS5	Breastcancer		Miller	502	0.2191	ENSG00000266968	RP11-116O18.1	0.929231581	0.896573094	0.963079682	5.80E-05	0.00355658	0.671709807	-4.020777769	BRCA	-10.03863499	1.03E-23
643021	GSE7390.HGU133A_EntrezCDF.MAS5	Breastcancer		Desmedt	198	0.2828	ENSG00000266968	RP11-116O18.1	0.947459547	0.91474085	0.981348536	0.002612591	0.200365658	0.622940818	-3.009986697	BRCA	-10.03863499	1.03E-23
684871	GSE9893.GPL5049	Breastcancer		Chanrion	155	0.271	ENSG00000266968	RP11-116O18.1	0.887073783	0.838314262	0.938669342	3.26E-05	0.002981116	0.642745361	-4.154176173	BRCA	-10.03863499	1.03E-23
741616	Vijver_BreastCancer.Vijver_Agilent	Breastcancer		VandeVijver	295	0.2678	ENSG00000266968	RP11-116O18.1	0.923837303	0.899400526	0.948938029	6.96E-09	1.23E-07	0.73895931	-5.79191926	BRCA	-10.03863499	1.03E-23
401	Berwanger_Neuroblastoma.Berwanger	Braincancer	Neuroblastoma	Berwanger	86	0.1977	ENSG00000271538	RP11-326I11.4	0.698665324	0.555611044	0.878552073	0.002157436	0.088098438	0.771945701	-3.06765766	GBM	-10.01976608	1.25E-23
41971	E-MTAB-179.NBCustomAgilent4x44K	Braincancer	Neuroblastoma	Oberthuer	478	0.1904	ENSG00000271538	RP11-326I11.4	0.821214132	0.784485889	0.859661927	3.24E-17	1.09E-15	0.77370163	-8.437421201	GBM	-10.01976608	1.25E-23
57403	E-TABM-38.A-MEXP-255	Braincancer	Neuroblastoma	Westermann	251	0.1474	ENSG00000271538	RP11-326I11.4	0.73771813	0.663356888	0.820415147	2.01E-08	2.74E-07	0.817685119	-5.611441611	GBM	-10.01976608	1.25E-23
375405	GSE1993.GPL96	Braincancer	Astrocytoma	Petalidis	60	1	ENSG00000271538	RP11-326I11.4	0.900008822	0.858132893	0.943928249	1.47E-05	0.000560928	0.68852459	-4.333740038	GBM	-10.01976608	1.25E-23
381189	GSE1993.GPL96	Braincancer	Glioblastoma	Petalidis	60	1	ENSG00000271538	RP11-326I11.4	0.900008822	0.858132893	0.943928249	1.47E-05	0.000560928	0.68852459	-4.333740038	GBM	-10.01976608	1.25E-23
547881	GSE4271.HGU133A_EntrezCDF.MAS5	Braincancer	Astrocytoma	Phillips	154	0.8052	ENSG00000271538	RP11-326I11.4	0.920473484	0.872276941	0.971333066	0.002528183	0.025050434	0.625091441	-3.019947786	GBM	-10.01976608	1.25E-23
41536	E-MTAB-179.NBCustomAgilent4x44K	Braincancer	Neuroblastoma	Oberthuer	478	0.1904	ENSG00000178248	AP000345.1	0.704469982	0.647540073	0.766405009	3.70E-16	8.06E-15	0.770917752	-8.148030417	GBM	-10.0157445	1.30E-23
61463	E-TABM-38.A-MEXP-255	Braincancer	Neuroblastoma	Westermann	251	0.1474	ENSG00000178248	AP000345.1	0.651642417	0.575079918	0.738397962	1.87E-11	3.38E-09	0.833932423	-6.715683581	GBM	-10.0157445	1.30E-23
204606	GSE13041.HGU133Plus2_EntrezCDF.MAS5	Braincancer	Glioblastoma	Lee	267	0.9213	ENSG00000178248	AP000345.1	0.892697985	0.797893442	0.998767068	0.047535155	0.962253114	0.658045977	-1.981500664	GBM	-10.0157445	1.30E-23
376667	GSE1993.GPL96	Braincancer	Astrocytoma	Petalidis	60	1	ENSG00000178248	AP000345.1	0.84544957	0.77422343	0.923228293	0.000184837	0.00176558	0.661390616	-3.738886501	GBM	-10.0157445	1.30E-23
382451	GSE1993.GPL96	Braincancer	Glioblastoma	Petalidis	60	1	ENSG00000178248	AP000345.1	0.84544957	0.77422343	0.923228293	0.000184837	0.00176558	0.661390616	-3.738886501	GBM	-10.0157445	1.30E-23
707037	Pomeroy_CNS.GPL80	Braincancer	Medulloblastoma	Pomeroy	60	0.35	ENSG00000178248	AP000345.1	0.765514552	0.624885529	0.937791806	0.009876021	0.751085227	0.676571429	-2.580140219	GBM	-10.0157445	1.30E-23
3173	Berwanger_Neuroblastoma.Berwanger	Braincancer	Neuroblastoma	Berwanger	86	0.1977	ENSG00000219665	CTD-2006C1.2	1.303948613	1.082266388	1.571038337	0.005246315	0.1167616	0.742081448	2.791507419	GBM	9.970720404	2.05E-23
43279	E-MTAB-179.NBCustomAgilent4x44K	Braincancer	Neuroblastoma	Oberthuer	478	0.1904	ENSG00000219665	CTD-2006C1.2	1.187821806	1.144179925	1.233128298	2.02E-19	2.29E-17	0.804324291	9.012124799	GBM	9.970720404	2.05E-23
59075	E-TABM-38.A-MEXP-255	Braincancer	Neuroblastoma	Westermann	251	0.1474	ENSG00000219665	CTD-2006C1.2	1.261372535	1.17715896	1.351610723	4.50E-11	5.02E-09	0.861682243	6.586499439	GBM	9.970720404	2.05E-23
378530	GSE1993.GPL96	Braincancer	Astrocytoma	Petalidis	60	1	ENSG00000219665	CTD-2006C1.2	1.040159489	1.017075486	1.063767417	0.000584711	0.003286087	0.619559073	3.438609099	GBM	9.970720404	2.05E-23
384314	GSE1993.GPL96	Braincancer	Glioblastoma	Petalidis	60	1	ENSG00000219665	CTD-2006C1.2	1.040159489	1.017075486	1.063767417	0.000584711	0.003286087	0.619559073	3.438609099	GBM	9.970720404	2.05E-23
546500	GSE4271.HGU133A_EntrezCDF.MAS5	Braincancer	Astrocytoma	Phillips	154	0.8052	ENSG00000219665	CTD-2006C1.2	1.063886725	1.023368445	1.106009248	0.001772335	0.022370773	0.614118508	3.125946983	GBM	9.970720404	2.05E-23
1344	Berwanger_Neuroblastoma.Berwanger	Braincancer	Neuroblastoma	Berwanger	86	0.1977	ENSG00000196756	SNHG17	1.110705387	1.028756969	1.199181628	0.007253624	0.132540928	0.756561086	2.684970351	GBM	9.959315607	2.30E-23
45221	E-MTAB-179.NBCustomAgilent4x44K	Braincancer	Neuroblastoma	Oberthuer	478	0.1904	ENSG00000196756	SNHG17	1.26775171	1.200719343	1.338526283	1.13E-17	4.42E-16	0.790435832	8.559569183	GBM	9.959315607	2.30E-23
57245	E-TABM-38.A-MEXP-255	Braincancer	Neuroblastoma	Westermann	251	0.1474	ENSG00000196756	SNHG17	1.263428213	1.18030949	1.352400249	1.65E-11	3.38E-09	0.828037383	6.734483959	GBM	9.959315607	2.30E-23
377436	GSE1993.GPL96	Braincancer	Astrocytoma	Petalidis	60	1	ENSG00000196756	SNHG17	1.089079199	1.042298835	1.137959155	0.000139287	0.001497209	0.655737705	3.809430396	GBM	9.959315607	2.30E-23
383220	GSE1993.GPL96	Braincancer	Glioblastoma	Petalidis	60	1	ENSG00000196756	SNHG17	1.089079199	1.042298835	1.137959155	0.000139287	0.001497209	0.655737705	3.809430396	GBM	9.959315607	2.30E-23
1855	Berwanger_Neuroblastoma.Berwanger	Braincancer	Neuroblastoma	Berwanger	86	0.1977	ENSG00000257467	RP11-121G22.3	0.86581896	0.760776513	0.985364899	0.029007574	0.240246153	0.67239819	-2.183383578	GBM	-9.957100873	2.35E-23
43060	E-MTAB-179.NBCustomAgilent4x44K	Braincancer	Neuroblastoma	Oberthuer	478	0.1904	ENSG00000257467	RP11-121G22.3	0.74601372	0.699823504	0.795252614	2.58E-19	2.53E-17	0.798416283	-8.985123134	GBM	-9.957100873	2.35E-23
57031	E-TABM-38.A-MEXP-255	Braincancer	Neuroblastoma	Westermann	251	0.1474	ENSG00000257467	RP11-121G22.3	0.662414999	0.582720732	0.753008443	3.03E-10	1.76E-08	0.829331416	-6.297474638	GBM	-9.957100873	2.35E-23
375395	GSE1993.GPL96	Braincancer	Astrocytoma	Petalidis	60	1	ENSG00000257467	RP11-121G22.3	0.893767051	0.846951691	0.943170135	4.29E-05	0.000857369	0.659129452	-4.091404673	GBM	-9.957100873	2.35E-23
381179	GSE1993.GPL96	Braincancer	Glioblastoma	Petalidis	60	1	ENSG00000257467	RP11-121G22.3	0.893767051	0.846951691	0.943170135	4.29E-05	0.000857369	0.659129452	-4.091404673	GBM	-9.957100873	2.35E-23
545548	GSE4271.HGU133A_EntrezCDF.MAS5	Braincancer	Astrocytoma	Phillips	154	0.8052	ENSG00000257467	RP11-121G22.3	0.919116132	0.864500838	0.977181777	0.006965899	0.04004193	0.603877103	-2.698470146	GBM	-9.957100873	2.35E-23
265636	GSE16011.HGU133Plus2_EntrezCDF.MAS5	Glioma	Glioma	Gravendeel	272	0.8824	ENSG00000251131	CTD-2035E11.3	1.111689032	1.091279226	1.132480556	4.11E-29	3.28E-26	0.722948013	11.19930423	LGG	9.931558937	3.03E-23
702406	Nutt_Glioma.HGU95Av2_EntrezCDF.MAS5	Glioma	Glioma	Nutt	50	0.66	ENSG00000251131	CTD-2035E11.3	1.143639742	1.051992313	1.243271309	0.001636824	0.021219258	0.68627451	3.149263735	LGG	9.931558937	3.03E-23
2668	Berwanger_Neuroblastoma.Berwanger	Braincancer	Neuroblastoma	Berwanger	86	0.1977	ENSG00000232934	RP11-324O2.3	0.716431306	0.568102131	0.90348863	0.004840692	0.110887269	0.737556561	-2.817448208	GBM	-9.928917606	3.12E-23
40390	E-MTAB-179.NBCustomAgilent4x44K	Braincancer	Neuroblastoma	Oberthuer	478	0.1904	ENSG00000232934	RP11-324O2.3	0.734689622	0.687771605	0.784808266	5.34E-20	7.31E-18	0.804107767	-9.156825049	GBM	-9.928917606	3.12E-23
56749	E-TABM-38.A-MEXP-255	Braincancer	Neuroblastoma	Westermann	251	0.1474	ENSG00000232934	RP11-324O2.3	0.66767316	0.58757067	0.758695883	5.83E-10	2.54E-08	0.82473041	-6.195041496	GBM	-9.928917606	3.12E-23
380467	GSE1993.GPL96	Braincancer	Astrocytoma	Petalidis	60	1	ENSG00000232934	RP11-324O2.3	0.885418367	0.833628413	0.940425821	7.58E-05	0.001129684	0.651780667	-3.957323978	GBM	-9.928917606	3.12E-23
386251	GSE1993.GPL96	Braincancer	Glioblastoma	Petalidis	60	1	ENSG00000232934	RP11-324O2.3	0.885418367	0.833628413	0.940425821	7.58E-05	0.001129684	0.651780667	-3.957323978	GBM	-9.928917606	3.12E-23
546000	GSE4271.HGU133A_EntrezCDF.MAS5	Braincancer	Astrocytoma	Phillips	154	0.8052	ENSG00000232934	RP11-324O2.3	0.880386758	0.827432879	0.936729569	5.70E-05	0.009384593	0.656181419	-4.025056219	GBM	-9.928917606	3.12E-23
41619	E-MTAB-179.NBCustomAgilent4x44K	Braincancer	Neuroblastoma	Oberthuer	478	0.1904	ENSG00000230084	RP4-613B23.1	0.671982016	0.614696064	0.734606672	2.25E-18	1.28E-16	0.804911999	-8.744111449	GBM	-9.928335258	3.13E-23
57047	E-TABM-38.A-MEXP-255	Braincancer	Neuroblastoma	Westermann	251	0.1474	ENSG00000230084	RP4-613B23.1	0.631643029	0.545256191	0.731716434	9.20E-10	3.43E-08	0.814521927	-6.122773135	GBM	-9.928335258	3.13E-23
289220	GSE16581.HGU133Plus2_EntrezCDF.MAS5	Braincancer	Meningioma	Lee	67	0.1493	ENSG00000230084	RP4-613B23.1	0.730558004	0.548566107	0.972927402	0.031735854	0.999533998	0.663366337	-2.147721909	GBM	-9.928335258	3.13E-23
375776	GSE1993.GPL96	Braincancer	Astrocytoma	Petalidis	60	1	ENSG00000230084	RP4-613B23.1	0.879412007	0.830620282	0.931069822	1.02E-05	0.000505525	0.681741097	-4.412324493	GBM	-9.928335258	3.13E-23
381560	GSE1993.GPL96	Braincancer	Glioblastoma	Petalidis	60	1	ENSG00000230084	RP4-613B23.1	0.879412007	0.830620282	0.931069822	1.02E-05	0.000505525	0.681741097	-4.412324493	GBM	-9.928335258	3.13E-23
546297	GSE4271.HGU133A_EntrezCDF.MAS5	Braincancer	Astrocytoma	Phillips	154	0.8052	ENSG00000230084	RP4-613B23.1	0.930716634	0.882149883	0.981957226	0.008643598	0.045040653	0.607168983	-2.625837862	GBM	-9.928335258	3.13E-23
2832	Berwanger_Neuroblastoma.Berwanger	Braincancer	Neuroblastoma	Berwanger	86	0.1977	ENSG00000235663	SAPCD1-AS1	0.838762859	0.731662274	0.961540807	0.011647805	0.161351303	0.68959276	-2.52263857	GBM	-9.924669924	3.25E-23
43674	E-MTAB-179.NBCustomAgilent4x44K	Braincancer	Neuroblastoma	Oberthuer	478	0.1904	ENSG00000235663	SAPCD1-AS1	0.795063752	0.752009116	0.840583388	6.83E-16	1.32E-14	0.755575489	-8.07352672	GBM	-9.924669924	3.25E-23
61537	E-TABM-38.A-MEXP-255	Braincancer	Neuroblastoma	Westermann	251	0.1474	ENSG00000235663	SAPCD1-AS1	0.703366537	0.621756466	0.795688525	2.24E-08	2.97E-07	0.79007908	-5.592057	GBM	-9.924669924	3.25E-23
379294	GSE1993.GPL96	Braincancer	Astrocytoma	Petalidis	60	1	ENSG00000235663	SAPCD1-AS1	0.915730867	0.869970544	0.963898176	0.000763245	0.003902606	0.652345958	-3.365790935	GBM	-9.924669924	3.25E-23
385078	GSE1993.GPL96	Braincancer	Glioblastoma	Petalidis	60	1	ENSG00000235663	SAPCD1-AS1	0.915730867	0.869970544	0.963898176	0.000763245	0.003902606	0.652345958	-3.365790935	GBM	-9.924669924	3.25E-23
542927	GSE4271.HGU133A_EntrezCDF.MAS5	Braincancer	Astrocytoma	Phillips	154	0.8052	ENSG00000235663	SAPCD1-AS1	0.889888498	0.827761884	0.956677946	0.001580955	0.021632583	0.617044623	-3.159397954	GBM	-9.924669924	3.25E-23
4695	Berwanger_Neuroblastoma.Berwanger	Braincancer	Neuroblastoma	Berwanger	86	0.1977	ENSG00000258168	RP11-588H23.3	0.815400943	0.683173033	0.97322152	0.023781121	0.223302997	0.688687783	-2.260647065	GBM	-9.920561712	3.39E-23
45860	E-MTAB-179.NBCustomAgilent4x44K	Braincancer	Neuroblastoma	Oberthuer	478	0.1904	ENSG00000258168	RP11-588H23.3	0.795988781	0.752681915	0.841787382	1.31E-15	2.34E-14	0.77026818	-7.994035708	GBM	-9.920561712	3.39E-23
61164	E-TABM-38.A-MEXP-255	Braincancer	Neuroblastoma	Westermann	251	0.1474	ENSG00000258168	RP11-588H23.3	0.72810094	0.651077443	0.814236439	2.66E-08	3.34E-07	0.81581596	-5.562302319	GBM	-9.920561712	3.39E-23
201978	GSE13041.HGU133A_EntrezCDF.MAS5	Braincancer	Glioblastoma	Lee	267	0.9213	ENSG00000258168	RP11-588H23.3	0.971061815	0.947004844	0.995729911	0.021773241	0.577941547	0.538388414	-2.294300556	GBM	-9.920561712	3.39E-23
375883	GSE1993.GPL96	Braincancer	Astrocytoma	Petalidis	60	1	ENSG00000258168	RP11-588H23.3	0.922727777	0.890332032	0.956302277	1.03E-05	0.000505525	0.669304692	-4.4102745	GBM	-9.920561712	3.39E-23
381667	GSE1993.GPL96	Braincancer	Glioblastoma	Petalidis	60	1	ENSG00000258168	RP11-588H23.3	0.922727777	0.890332032	0.956302277	1.03E-05	0.000505525	0.669304692	-4.4102745	GBM	-9.920561712	3.39E-23
546773	GSE4271.HGU133A_EntrezCDF.MAS5	Braincancer	Astrocytoma	Phillips	154	0.8052	ENSG00000258168	RP11-588H23.3	0.937944026	0.897440706	0.980275344	0.00444821	0.031790023	0.624359912	-2.844493419	GBM	-9.920561712	3.39E-23
702889	Pomeroy_CNS.GPL80	Braincancer	Medulloblastoma	Pomeroy	60	0.35	ENSG00000258168	RP11-588H23.3	0.81522151	0.680648108	0.976401908	0.026459571	0.751085227	0.684571429	-2.219399303	GBM	-9.920561712	3.39E-23
2472	Berwanger_Neuroblastoma.Berwanger	Braincancer	Neuroblastoma	Berwanger	86	0.1977	ENSG00000249859	PVT1	1.296605561	1.090107319	1.542220616	0.003338258	0.100573415	0.716742081	2.934741421	GBM	9.920047065	3.41E-23
43308	E-MTAB-179.NBCustomAgilent4x44K	Braincancer	Neuroblastoma	Oberthuer	478	0.1904	ENSG00000249859	PVT1	1.355608743	1.260868347	1.457467838	1.86E-16	4.48E-15	0.818305546	8.230787433	GBM	9.920047065	3.41E-23
61170	E-TABM-38.A-MEXP-255	Braincancer	Neuroblastoma	Westermann	251	0.1474	ENSG00000249859	PVT1	1.419095159	1.255498073	1.604009687	2.13E-08	2.86E-07	0.845722502	5.600798569	GBM	9.920047065	3.41E-23
378927	GSE1993.GPL96	Braincancer	Astrocytoma	Petalidis	60	1	ENSG00000249859	PVT1	1.068503069	1.036315148	1.101690746	2.18E-05	0.000641262	0.650650085	4.245693161	GBM	9.920047065	3.41E-23
384711	GSE1993.GPL96	Braincancer	Glioblastoma	Petalidis	60	1	ENSG00000249859	PVT1	1.068503069	1.036315148	1.101690746	2.18E-05	0.000641262	0.650650085	4.245693161	GBM	9.920047065	3.41E-23
546167	GSE4271.HGU133A_EntrezCDF.MAS5	Braincancer	Astrocytoma	Phillips	154	0.8052	ENSG00000249859	PVT1	1.050624339	1.01347113	1.089139561	0.007179233	0.040686906	0.603145574	2.688413959	GBM	9.920047065	3.41E-23
548714	GSE4412.HGU133A_EntrezCDF.MAS5	Braincancer	Astrocytoma	Freije	170	0.6941	ENSG00000249859	PVT1	1.038989322	1.003105547	1.076156756	0.032935207	0.114590784	0.585917313	2.13287225	GBM	9.920047065	3.41E-23
860	Berwanger_Neuroblastoma.Berwanger	Braincancer	Neuroblastoma	Berwanger	86	0.1977	ENSG00000230124	ACBD6	1.431359591	1.19080611	1.720507025	0.000133353	0.044624736	0.827149321	3.820181952	GBM	9.918810762	3.45E-23
44982	E-MTAB-179.NBCustomAgilent4x44K	Braincancer	Neuroblastoma	Oberthuer	478	0.1904	ENSG00000230124	ACBD6	1.163254354	1.121556328	1.206502658	4.69E-16	9.86E-15	0.806582325	8.119294593	GBM	9.918810762	3.45E-23
56316	E-TABM-38.A-MEXP-255	Braincancer	Neuroblastoma	Westermann	251	0.1474	ENSG00000230124	ACBD6	1.197737434	1.125109716	1.275053394	1.57E-08	2.29E-07	0.818691589	5.653453901	GBM	9.918810762	3.45E-23
203660	GSE13041.HGU133A_EntrezCDF.MAS5	Braincancer	Glioblastoma	Lee	267	0.9213	ENSG00000230124	ACBD6	1.020296166	1.001322133	1.039629736	0.035912422	0.606096531	0.538276576	2.097917629	GBM	9.918810762	3.45E-23
376954	GSE1993.GPL96	Braincancer	Astrocytoma	Petalidis	60	1	ENSG00000230124	ACBD6	1.048358774	1.023024972	1.074319932	0.000154406	0.001594212	0.655737705	3.783873367	GBM	9.918810762	3.45E-23
382738	GSE1993.GPL96	Braincancer	Glioblastoma	Petalidis	60	1	ENSG00000230124	ACBD6	1.048358774	1.023024972	1.074319932	0.000154406	0.001594212	0.655737705	3.783873367	GBM	9.918810762	3.45E-23
544194	GSE4271.HGU133A_EntrezCDF.MAS5	Braincancer	Astrocytoma	Phillips	154	0.8052	ENSG00000230124	ACBD6	1.031342664	1.00153132	1.062041366	0.039187676	0.109914148	0.575347476	2.06221075	GBM	9.918810762	3.45E-23
4486	Berwanger_Neuroblastoma.Berwanger	Braincancer	Neuroblastoma	Berwanger	86	0.1977	ENSG00000224965	KCNC4-AS1	0.682541603	0.54888072	0.848750963	0.000593149	0.060392506	0.757466063	-3.434727712	GBM	-9.887812907	4.70E-23
41717	E-MTAB-179.NBCustomAgilent4x44K	Braincancer	Neuroblastoma	Oberthuer	478	0.1904	ENSG00000224965	KCNC4-AS1	0.752178741	0.706907523	0.800349183	2.43E-19	2.46E-17	0.792879458	-8.991847298	GBM	-9.887812907	4.70E-23
58603	E-TABM-38.A-MEXP-255	Braincancer	Neuroblastoma	Westermann	251	0.1474	ENSG00000224965	KCNC4-AS1	0.656018522	0.570842068	0.753904319	2.83E-09	6.75E-08	0.806613947	-5.941011164	GBM	-9.887812907	4.70E-23
380619	GSE1993.GPL96	Braincancer	Astrocytoma	Petalidis	60	1	ENSG00000224965	KCNC4-AS1	0.893062534	0.82647214	0.965018239	0.00422835	0.013006676	0.615602035	-2.860603851	GBM	-9.887812907	4.70E-23
386403	GSE1993.GPL96	Braincancer	Glioblastoma	Petalidis	60	1	ENSG00000224965	KCNC4-AS1	0.893062534	0.82647214	0.965018239	0.00422835	0.013006676	0.615602035	-2.860603851	GBM	-9.887812907	4.70E-23
546032	GSE4271.HGU133A_EntrezCDF.MAS5	Braincancer	Astrocytoma	Phillips	154	0.8052	ENSG00000224965	KCNC4-AS1	0.923657704	0.867996729	0.982887984	0.012271201	0.053729061	0.579005121	-2.504247934	GBM	-9.887812907	4.70E-23
49344	E-TABM-158.HTHGU133A_EntrezCDF.MAS5	Breastcancer		Chin	173	0.3526	ENSG00000264589	MAPT-AS1	0.960193909	0.928693335	0.992762958	0.016998384	0.251735067	0.620689655	-2.386742678	BRCA	-9.886951874	4.74E-23
138273	GSE10885.GPL887	Breastcancer		Hennessy	170	0.2882	ENSG00000264589	MAPT-AS1	0.906209083	0.838869488	0.978954312	0.012423783	0.061763519	0.745398773	-2.499873026	BRCA	-9.886951874	4.74E-23
245746	GSE1456.HGU133A_EntrezCDF.MAS5	Breastcancer		Pawitan	318	0.2516	ENSG00000264589	MAPT-AS1	0.948434431	0.909881968	0.988620395	0.012401435	0.06242917	0.614684015	-2.500510803	BRCA	-9.886951874	4.74E-23
353808	GSE19783.GPL6480	Breastcancer		Enerly	211	0.4408	ENSG00000264589	MAPT-AS1	0.962306502	0.926835207	0.999135333	0.044951604	0.507054091	0.609579439	-2.005107052	BRCA	-9.886951874	4.74E-23
390768	GSE20486.GPL6947	Breastcancer		Parris	97	0.4845	ENSG00000264589	MAPT-AS1	0.88168262	0.841541866	0.923738051	1.18E-07	3.39E-05	0.731971526	-5.296651033	BRCA	-9.886951874	4.74E-23
445522	GSE24450.GPL6947	Breastcancer		Greco	183	0.2022	ENSG00000264589	MAPT-AS1	0.922575711	0.88200553	0.965012024	0.000444496	0.016672625	0.71618973	-3.512150503	BRCA	-9.886951874	4.74E-23
497403	GSE3143.HGU95Av2_EntrezCDF.MAS5	Breastcancer		Bild	158	0.3165	ENSG00000264589	MAPT-AS1	0.920503526	0.876790631	0.966395751	0.000846954	0.182343478	0.68024247	-3.336975529	BRCA	-9.886951874	4.74E-23
526261	GSE3494.HGU133A_EntrezCDF.MAS5	Breastcancer		Miller	502	0.2191	ENSG00000264589	MAPT-AS1	0.931920892	0.899434394	0.965580763	9.83E-05	0.00355658	0.671527525	-3.894723431	BRCA	-9.886951874	4.74E-23
641659	GSE7390.HGU133A_EntrezCDF.MAS5	Breastcancer		Desmedt	198	0.2828	ENSG00000264589	MAPT-AS1	0.958652787	0.92952089	0.988697701	0.007320869	0.217759079	0.632214765	-2.681884674	BRCA	-9.886951874	4.74E-23
739479	Vijver_BreastCancer.Vijver_Agilent	Breastcancer		VandeVijver	295	0.2678	ENSG00000264589	MAPT-AS1	0.881947303	0.847563761	0.9177257	5.96E-10	3.55E-08	0.747409851	-6.191596683	BRCA	-9.886951874	4.74E-23
45504	E-MTAB-179.NBCustomAgilent4x44K	Braincancer	Neuroblastoma	Oberthuer	478	0.1904	ENSG00000254040	RP11-421P23.2	0.728341358	0.678151016	0.782246317	3.28E-18	1.80E-16	0.779609638	-8.701421149	GBM	-9.879639279	5.10E-23
56429	E-TABM-38.A-MEXP-255	Braincancer	Neuroblastoma	Westermann	251	0.1474	ENSG00000254040	RP11-421P23.2	0.697439796	0.607852563	0.800230678	2.79E-07	2.11E-06	0.760891445	-5.136979282	GBM	-9.879639279	5.10E-23
377110	GSE1993.GPL96	Braincancer	Astrocytoma	Petalidis	60	1	ENSG00000254040	RP11-421P23.2	0.884105149	0.836657827	0.934243235	1.20E-05	0.000519796	0.680045223	-4.37678274	GBM	-9.879639279	5.10E-23
382894	GSE1993.GPL96	Braincancer	Glioblastoma	Petalidis	60	1	ENSG00000254040	RP11-421P23.2	0.884105149	0.836657827	0.934243235	1.20E-05	0.000519796	0.680045223	-4.37678274	GBM	-9.879639279	5.10E-23
545809	GSE4271.HGU133A_EntrezCDF.MAS5	Braincancer	Astrocytoma	Phillips	154	0.8052	ENSG00000254040	RP11-421P23.2	0.907310175	0.849759861	0.968758107	0.003622503	0.02925021	0.621799561	-2.909290319	GBM	-9.879639279	5.10E-23
492	Berwanger_Neuroblastoma.Berwanger	Braincancer	Neuroblastoma	Berwanger	86	0.1977	ENSG00000203280	CTA-221G9.12	0.80524458	0.686830527	0.944073988	0.007605014	0.134259942	0.688687783	-2.669120603	GBM	-9.874634167	5.36E-23
43525	E-MTAB-179.NBCustomAgilent4x44K	Braincancer	Neuroblastoma	Oberthuer	478	0.1904	ENSG00000203280	CTA-221G9.12	0.76651986	0.722183367	0.813578272	2.20E-18	1.27E-16	0.804386155	-8.746736975	GBM	-9.874634167	5.36E-23
60780	E-TABM-38.A-MEXP-255	Braincancer	Neuroblastoma	Westermann	251	0.1474	ENSG00000203280	CTA-221G9.12	0.700160504	0.627373218	0.781392507	1.96E-10	1.33E-08	0.836951833	-6.36452097	GBM	-9.874634167	5.36E-23
377685	GSE1993.GPL96	Braincancer	Astrocytoma	Petalidis	60	1	ENSG00000203280	CTA-221G9.12	0.906496173	0.863564569	0.951562097	7.32E-05	0.001120008	0.620689655	-3.965664683	GBM	-9.874634167	5.36E-23
383469	GSE1993.GPL96	Braincancer	Glioblastoma	Petalidis	60	1	ENSG00000203280	CTA-221G9.12	0.906496173	0.863564569	0.951562097	7.32E-05	0.001120008	0.620689655	-3.965664683	GBM	-9.874634167	5.36E-23
545653	GSE4271.HGU133A_EntrezCDF.MAS5	Braincancer	Astrocytoma	Phillips	154	0.8052	ENSG00000203280	CTA-221G9.12	0.92635745	0.88379598	0.970968577	0.001434347	0.021049445	0.603511339	-3.187648694	GBM	-9.874634167	5.36E-23
126	Berwanger_Neuroblastoma.Berwanger	Braincancer	Neuroblastoma	Berwanger	86	0.1977	ENSG00000272808	RP11-66B24.7	0.756891565	0.625361456	0.916085947	0.004238288	0.10831491	0.738461538	-2.85985947	GBM	-9.871450327	5.54E-23
41681	E-MTAB-179.NBCustomAgilent4x44K	Braincancer	Neuroblastoma	Oberthuer	478	0.1904	ENSG00000272808	RP11-66B24.7	0.744670515	0.695042627	0.797841966	5.38E-17	1.62E-15	0.770175384	-8.378059089	GBM	-9.871450327	5.54E-23
58569	E-TABM-38.A-MEXP-255	Braincancer	Neuroblastoma	Westermann	251	0.1474	ENSG00000272808	RP11-66B24.7	0.69459031	0.613641741	0.786217212	8.19E-09	1.39E-07	0.786340762	-5.764429441	GBM	-9.871450327	5.54E-23
380826	GSE1993.GPL96	Braincancer	Astrocytoma	Petalidis	60	1	ENSG00000272808	RP11-66B24.7	0.914926019	0.872446496	0.959473875	0.000246862	0.002023208	0.634821933	-3.665493641	GBM	-9.871450327	5.54E-23
386610	GSE1993.GPL96	Braincancer	Glioblastoma	Petalidis	60	1	ENSG00000272808	RP11-66B24.7	0.914926019	0.872446496	0.959473875	0.000246862	0.002023208	0.634821933	-3.665493641	GBM	-9.871450327	5.54E-23
548089	GSE4271.HGU133A_EntrezCDF.MAS5	Braincancer	Astrocytoma	Phillips	154	0.8052	ENSG00000272808	RP11-66B24.7	0.914822318	0.870332059	0.961586863	0.000465469	0.014174421	0.641916606	-3.499878978	GBM	-9.871450327	5.54E-23
646633	GSE7696.HGU133Plus2_EntrezCDF.MAS5	Braincancer	Glioblastoma	Murat	80	0.8125	ENSG00000272808	RP11-66B24.7	0.960810673	0.923565643	0.999557699	0.047490903	0.535047225	0.582184874	-1.981895813	GBM	-9.871450327	5.54E-23
702577	Pomeroy_CNS.GPL80	Braincancer	Medulloblastoma	Pomeroy	60	0.35	ENSG00000272808	RP11-66B24.7	0.812466729	0.674249837	0.979017197	0.029046608	0.751085227	0.716571429	-2.182853401	GBM	-9.871450327	5.54E-23
1321	Berwanger_Neuroblastoma.Berwanger	Braincancer	Neuroblastoma	Berwanger	86	0.1977	ENSG00000228223	HCG11	0.726900758	0.592318054	0.892062481	0.002263067	0.090062395	0.728506787	-3.053343539	GBM	-9.869676244	5.63E-23
40466	E-MTAB-179.NBCustomAgilent4x44K	Braincancer	Neuroblastoma	Oberthuer	478	0.1904	ENSG00000228223	HCG11	0.817034027	0.781845884	0.853805865	2.33E-19	2.46E-17	0.802004392	-8.996613275	GBM	-9.869676244	5.63E-23
60879	E-TABM-38.A-MEXP-255	Braincancer	Neuroblastoma	Westermann	251	0.1474	ENSG00000228223	HCG11	0.822749136	0.765527656	0.884247794	1.13E-07	1.03E-06	0.813803019	-5.304729352	GBM	-9.869676244	5.63E-23
377057	GSE1993.GPL96	Braincancer	Astrocytoma	Petalidis	60	1	ENSG00000228223	HCG11	0.941640963	0.910500731	0.973846229	0.000457417	0.00281703	0.624646693	-3.504528132	GBM	-9.869676244	5.63E-23
382841	GSE1993.GPL96	Braincancer	Glioblastoma	Petalidis	60	1	ENSG00000228223	HCG11	0.941640963	0.910500731	0.973846229	0.000457417	0.00281703	0.624646693	-3.504528132	GBM	-9.869676244	5.63E-23
546485	GSE4271.HGU133A_EntrezCDF.MAS5	Braincancer	Astrocytoma	Phillips	154	0.8052	ENSG00000228223	HCG11	0.950106906	0.91647135	0.984976926	0.005384576	0.035210548	0.607534748	-2.78307861	GBM	-9.869676244	5.63E-23
48105	E-TABM-158.HTHGU133A_EntrezCDF.MAS5	Breastcancer		Chin	173	0.3526	ENSG00000272760	RP11-5C23.1	0.947343982	0.905133015	0.991523462	0.020017996	0.262489607	0.615196826	-2.326010405	BRCA	-9.869561524	5.64E-23
136909	GSE10885.GPL887	Breastcancer		Hennessy	170	0.2882	ENSG00000272760	RP11-5C23.1	0.910003462	0.85475685	0.968820899	0.003165352	0.052669092	0.751533742	-2.951206515	BRCA	-9.869561524	5.64E-23
242886	GSE1456.HGU133A_EntrezCDF.MAS5	Breastcancer		Pawitan	318	0.2516	ENSG00000272760	RP11-5C23.1	0.9117078	0.866741484	0.959006955	0.000341038	0.015945264	0.665055762	-3.581950742	BRCA	-9.869561524	5.64E-23
387767	GSE20486.GPL6947	Breastcancer		Parris	97	0.4845	ENSG00000272760	RP11-5C23.1	0.908891146	0.872302511	0.947014486	5.19E-06	0.000184944	0.689260291	-4.556815701	BRCA	-9.869561524	5.64E-23
448159	GSE24450.GPL6947	Breastcancer		Greco	183	0.2022	ENSG00000272760	RP11-5C23.1	0.936503442	0.901597428	0.972760867	0.000711905	0.017057948	0.716385731	-3.384952618	BRCA	-9.869561524	5.64E-23
526108	GSE3494.HGU133A_EntrezCDF.MAS5	Breastcancer		Miller	502	0.2191	ENSG00000272760	RP11-5C23.1	0.917852713	0.880823657	0.956438439	4.51E-05	0.003400263	0.686565804	-4.079818923	BRCA	-9.869561524	5.64E-23
641142	GSE7390.HGU133A_EntrezCDF.MAS5	Breastcancer		Desmedt	198	0.2828	ENSG00000272760	RP11-5C23.1	0.941971971	0.905169769	0.980270468	0.003282561	0.217759079	0.644783405	-2.939958574	BRCA	-9.869561524	5.64E-23
741032	Vijver_BreastCancer.Vijver_Agilent	Breastcancer		VandeVijver	295	0.2678	ENSG00000272760	RP11-5C23.1	0.900486715	0.873579231	0.928222989	1.27E-11	1.04E-08	0.74868322	-6.772126442	BRCA	-9.869561524	5.64E-23
103756	GSE10645.GPL5858	Prostatecancer		Nakagawa	1192	0.3037	ENSG00000246465	RP11-57A19.2	1.072214271	1.046938396	1.098100373	1.01E-08	1.95E-07	0.639473563	5.728590928	PRAD	9.85906412	6.26E-23
104302	GSE10645.GPL5873	Prostatecancer		Nakagawa	1192	0.3037	ENSG00000246465	RP11-57A19.2	1.169961724	1.119770151	1.222403039	2.27E-12	5.17E-11	0.68089359	7.016521545	PRAD	9.85906412	6.26E-23
285482	GSE16560.GPL5474	Prostatecancer		Sboner	281	0.7331	ENSG00000246465	RP11-57A19.2	1.087173916	1.053164394	1.122281697	2.55E-07	1.39E-05	0.620346218	5.154352055	PRAD	9.85906412	6.26E-23
42336	E-MTAB-179.NBCustomAgilent4x44K	Braincancer	Neuroblastoma	Oberthuer	478	0.1904	ENSG00000259124	RP11-187O7.3	0.777442812	0.724772525	0.833940726	2.02E-12	1.55E-11	0.733304463	-7.033439054	GBM	-9.856740479	6.41E-23
58491	E-TABM-38.A-MEXP-255	Braincancer	Neuroblastoma	Westermann	251	0.1474	ENSG00000259124	RP11-187O7.3	0.734496411	0.650762768	0.829004062	5.84E-07	3.80E-06	0.752408339	-4.99658536	GBM	-9.856740479	6.41E-23
201130	GSE13041.HGU133A_EntrezCDF.MAS5	Braincancer	Glioblastoma	Lee	267	0.9213	ENSG00000259124	RP11-187O7.3	0.958283877	0.923604573	0.994265312	0.023465277	0.577941547	0.540513337	-2.265773139	GBM	-9.856740479	6.41E-23
214781	GSE13041.HGU95Av2_EntrezCDF.MAS5	Braincancer	Glioblastoma	Lee	267	0.9213	ENSG00000259124	RP11-187O7.3	0.893701886	0.815232419	0.979724361	0.016537413	0.402125439	0.597911227	-2.396834029	GBM	-9.856740479	6.41E-23
379411	GSE1993.GPL96	Braincancer	Astrocytoma	Petalidis	60	1	ENSG00000259124	RP11-187O7.3	0.878673642	0.8231233	0.937972925	0.000103723	0.001302973	0.668739401	-3.881713282	GBM	-9.856740479	6.41E-23
385195	GSE1993.GPL96	Braincancer	Glioblastoma	Petalidis	60	1	ENSG00000259124	RP11-187O7.3	0.878673642	0.8231233	0.937972925	0.000103723	0.001302973	0.668739401	-3.881713282	GBM	-9.856740479	6.41E-23
544102	GSE4271.HGU133A_EntrezCDF.MAS5	Braincancer	Astrocytoma	Phillips	154	0.8052	ENSG00000259124	RP11-187O7.3	0.920941792	0.866057315	0.979304452	0.008613467	0.044959219	0.620336503	-2.627026343	GBM	-9.856740479	6.41E-23
548840	GSE4412.HGU133A_EntrezCDF.MAS5	Braincancer	Astrocytoma	Freije	170	0.6941	ENSG00000259124	RP11-187O7.3	0.896472587	0.839381165	0.957447143	0.001133222	0.022946284	0.632105943	-3.25517583	GBM	-9.856740479	6.41E-23
3501	Berwanger_Neuroblastoma.Berwanger	Braincancer	Neuroblastoma	Berwanger	86	0.1977	ENSG00000205488	CALML3-AS1	0.676164515	0.560536934	0.815643758	4.32E-05	0.044624736	0.827149321	-4.089611093	GBM	-9.855085133	6.52E-23
43245	E-MTAB-179.NBCustomAgilent4x44K	Braincancer	Neuroblastoma	Oberthuer	478	0.1904	ENSG00000205488	CALML3-AS1	0.717153113	0.66780808	0.770144301	6.21E-20	8.31E-18	0.832194005	-9.140617123	GBM	-9.855085133	6.52E-23
57580	E-TABM-38.A-MEXP-255	Braincancer	Neuroblastoma	Westermann	251	0.1474	ENSG00000205488	CALML3-AS1	0.667558899	0.587698105	0.758271773	5.08E-10	2.37E-08	0.849604601	-6.216539638	GBM	-9.855085133	6.52E-23
204410	GSE13041.HGU133Plus2_EntrezCDF.MAS5	Braincancer	Glioblastoma	Lee	267	0.9213	ENSG00000205488	CALML3-AS1	0.937303301	0.884739559	0.992989936	0.027887501	0.962253114	0.609195402	-2.198865308	GBM	-9.855085133	6.52E-23
292311	GSE16581.HGU133Plus2_EntrezCDF.MAS5	Braincancer	Meningioma	Lee	67	0.1493	ENSG00000205488	CALML3-AS1	0.821812916	0.691149558	0.977178471	0.026332356	0.999533998	0.742574257	-2.221274774	GBM	-9.855085133	6.52E-23
378499	GSE1993.GPL96	Braincancer	Astrocytoma	Petalidis	60	1	ENSG00000205488	CALML3-AS1	0.92481516	0.878728665	0.973318744	0.002727613	0.009434083	0.616732617	-2.996876364	GBM	-9.855085133	6.52E-23
384283	GSE1993.GPL96	Braincancer	Glioblastoma	Petalidis	60	1	ENSG00000205488	CALML3-AS1	0.92481516	0.878728665	0.973318744	0.002727613	0.009434083	0.616732617	-2.996876364	GBM	-9.855085133	6.52E-23
547203	GSE4271.HGU133A_EntrezCDF.MAS5	Braincancer	Astrocytoma	Phillips	154	0.8052	ENSG00000205488	CALML3-AS1	0.909383805	0.853559671	0.968858926	0.003295706	0.028126033	0.605705925	-2.938720067	GBM	-9.855085133	6.52E-23
40982	E-MTAB-179.NBCustomAgilent4x44K	Braincancer	Neuroblastoma	Oberthuer	478	0.1904	ENSG00000241111	NA	0.731191485	0.675233728	0.791786556	1.29E-14	1.73E-13	0.752822543	-7.707265263	GBM	-9.854744666	6.54E-23
58233	E-TABM-38.A-MEXP-255	Braincancer	Neuroblastoma	Westermann	251	0.1474	ENSG00000241111	NA	0.482239004	0.380802985	0.610694942	1.42E-09	4.41E-08	0.855212078	-6.052870265	GBM	-9.854744666	6.54E-23
379522	GSE1993.GPL96	Braincancer	Astrocytoma	Petalidis	60	1	ENSG00000241111	NA	0.909719385	0.856454028	0.96629747	0.002114611	0.00789974	0.634821933	-3.073644648	GBM	-9.854744666	6.54E-23
385306	GSE1993.GPL96	Braincancer	Glioblastoma	Petalidis	60	1	ENSG00000241111	NA	0.909719385	0.856454028	0.96629747	0.002114611	0.00789974	0.634821933	-3.073644648	GBM	-9.854744666	6.54E-23
543963	GSE4271.HGU133A_EntrezCDF.MAS5	Braincancer	Astrocytoma	Phillips	154	0.8052	ENSG00000241111	NA	0.911955389	0.835654493	0.995223071	0.038698924	0.109133578	0.600585223	-2.067374028	GBM	-9.854744666	6.54E-23
371	Berwanger_Neuroblastoma.Berwanger	Braincancer	Neuroblastoma	Berwanger	86	0.1977	ENSG00000226465	RP13-401N8.1	0.87274776	0.777711425	0.979397534	0.020675013	0.209810572	0.670588235	-2.313867102	GBM	-9.853352084	6.63E-23
43762	E-MTAB-179.NBCustomAgilent4x44K	Braincancer	Neuroblastoma	Oberthuer	478	0.1904	ENSG00000226465	RP13-401N8.1	0.784427246	0.725142895	0.848558412	1.40E-09	6.24E-09	0.706950416	-6.05562788	GBM	-9.853352084	6.63E-23
57731	E-TABM-38.A-MEXP-255	Braincancer	Neuroblastoma	Westermann	251	0.1474	ENSG00000226465	RP13-401N8.1	0.65857295	0.568856766	0.762438556	2.27E-08	2.99E-07	0.810352265	-5.590007416	GBM	-9.853352084	6.63E-23
203535	GSE13041.HGU133A_EntrezCDF.MAS5	Braincancer	Glioblastoma	Lee	267	0.9213	ENSG00000226465	RP13-401N8.1	0.907293432	0.861183092	0.955872659	0.000256351	0.219786788	0.565285467	-3.655829895	GBM	-9.853352084	6.63E-23
377926	GSE1993.GPL96	Braincancer	Astrocytoma	Petalidis	60	1	ENSG00000226465	RP13-401N8.1	0.890199098	0.818410828	0.968284395	0.006703034	0.018353998	0.620689655	-2.711248656	GBM	-9.853352084	6.63E-23
383710	GSE1993.GPL96	Braincancer	Glioblastoma	Petalidis	60	1	ENSG00000226465	RP13-401N8.1	0.890199098	0.818410828	0.968284395	0.006703034	0.018353998	0.620689655	-2.711248656	GBM	-9.853352084	6.63E-23
547115	GSE4271.HGU133A_EntrezCDF.MAS5	Braincancer	Astrocytoma	Phillips	154	0.8052	ENSG00000226465	RP13-401N8.1	0.821698256	0.740412799	0.911907553	0.000219798	0.012134258	0.656912948	-3.695102314	GBM	-9.853352084	6.63E-23
552096	GSE4412.HGU133A_EntrezCDF.MAS5	Braincancer	Astrocytoma	Freije	170	0.6941	ENSG00000226465	RP13-401N8.1	0.853396191	0.780494198	0.933107587	0.000502177	0.017762973	0.651162791	-3.479592478	GBM	-9.853352084	6.63E-23
2591	Berwanger_Neuroblastoma.Berwanger	Braincancer	Neuroblastoma	Berwanger	86	0.1977	ENSG00000229847	EMX2OS	0.715946671	0.578040054	0.886754529	0.002206614	0.088893931	0.736651584	-3.060915434	GBM	-9.852397796	6.69E-23
45012	E-MTAB-179.NBCustomAgilent4x44K	Braincancer	Neuroblastoma	Oberthuer	478	0.1904	ENSG00000229847	EMX2OS	0.750875777	0.708496993	0.79578945	4.19E-22	2.06E-19	0.823625847	-9.666319924	GBM	-9.852397796	6.69E-23
59584	E-TABM-38.A-MEXP-255	Braincancer	Neuroblastoma	Westermann	251	0.1474	ENSG00000229847	EMX2OS	0.692340958	0.623404596	0.768900335	6.38E-12	2.09E-09	0.866283249	-6.870841409	GBM	-9.852397796	6.69E-23
378681	GSE1993.GPL96	Braincancer	Astrocytoma	Petalidis	60	1	ENSG00000229847	EMX2OS	0.943141012	0.911113856	0.976293976	0.000896811	0.004339965	0.63312606	-3.321044944	GBM	-9.852397796	6.69E-23
384465	GSE1993.GPL96	Braincancer	Glioblastoma	Petalidis	60	1	ENSG00000229847	EMX2OS	0.943141012	0.911113856	0.976293976	0.000896811	0.004339965	0.63312606	-3.321044944	GBM	-9.852397796	6.69E-23
138718	GSE10885.GPL887	Breastcancer		Hennessy	170	0.2882	ENSG00000225498	AC002064.5	0.852799954	0.759874489	0.957089326	0.006829531	0.05375744	0.736196319	-2.705044141	BRCA	-9.840561745	7.53E-23
245309	GSE1456.HGU133A_EntrezCDF.MAS5	Breastcancer		Pawitan	318	0.2516	ENSG00000225498	AC002064.5	0.884977638	0.816288689	0.959446616	0.003034316	0.027789991	0.637174721	-2.96423991	BRCA	-9.840561745	7.53E-23
387149	GSE20486.GPL6947	Breastcancer		Parris	97	0.4845	ENSG00000225498	AC002064.5	0.879459205	0.82675548	0.935522669	4.63E-05	0.000704988	0.688331786	-4.073802419	BRCA	-9.840561745	7.53E-23
447908	GSE24450.GPL6947	Breastcancer		Greco	183	0.2022	ENSG00000225498	AC002064.5	0.895068488	0.84321194	0.950114153	0.00027211	0.016672625	0.724421795	-3.640498821	BRCA	-9.840561745	7.53E-23
498696	GSE3143.HGU95Av2_EntrezCDF.MAS5	Breastcancer		Bild	158	0.3165	ENSG00000225498	AC002064.5	0.91942239	0.853691507	0.990214292	0.026431829	0.246900394	0.610153438	-2.219807625	BRCA	-9.840561745	7.53E-23
528164	GSE3494.HGU133A_EntrezCDF.MAS5	Breastcancer		Miller	502	0.2191	ENSG00000225498	AC002064.5	0.881279644	0.825591977	0.940723544	0.000147782	0.004153416	0.661593146	-3.794766941	BRCA	-9.840561745	7.53E-23
641237	GSE7390.HGU133A_EntrezCDF.MAS5	Breastcancer		Desmedt	198	0.2828	ENSG00000225498	AC002064.5	0.894077051	0.8386488	0.953168683	0.000606217	0.200365658	0.645271507	-3.428817351	BRCA	-9.840561745	7.53E-23
683411	GSE9893.GPL5049	Breastcancer		Chanrion	155	0.271	ENSG00000225498	AC002064.5	0.829484943	0.734333582	0.936965553	0.002635669	0.017889943	0.646322379	-3.007314541	BRCA	-9.840561745	7.53E-23
739308	Vijver_BreastCancer.Vijver_Agilent	Breastcancer		VandeVijver	295	0.2678	ENSG00000225498	AC002064.5	0.898110974	0.865814153	0.931612538	8.87E-09	1.45E-07	0.729409041	-5.751000359	BRCA	-9.840561745	7.53E-23
265573	GSE16011.HGU133Plus2_EntrezCDF.MAS5	Glioma	Glioma	Gravendeel	272	0.8824	ENSG00000272382	CTD-2035E11.4	1.077921064	1.063753376	1.092277447	1.06E-28	6.02E-26	0.721506442	11.11541616	LGG	9.827750297	8.55E-23
702168	Nutt_Glioma.HGU95Av2_EntrezCDF.MAS5	Glioma	Glioma	Nutt	50	0.66	ENSG00000272382	CTD-2035E11.4	1.080812671	1.030129395	1.133989609	0.001517435	0.020667792	0.656346749	3.17132844	LGG	9.827750297	8.55E-23
1847	Berwanger_Neuroblastoma.Berwanger	Braincancer	Neuroblastoma	Berwanger	86	0.1977	ENSG00000250208	FZD10-AS1	0.810547033	0.682534787	0.962568511	0.016622528	0.192264511	0.691402715	-2.39495229	GBM	-9.822357944	9.02E-23
44875	E-MTAB-179.NBCustomAgilent4x44K	Braincancer	Neuroblastoma	Oberthuer	478	0.1904	ENSG00000250208	FZD10-AS1	0.872211202	0.841994676	0.903512103	2.95E-14	3.57E-13	0.749853073	-7.600379964	GBM	-9.822357944	9.02E-23
59939	E-TABM-38.A-MEXP-255	Braincancer	Neuroblastoma	Westermann	251	0.1474	ENSG00000250208	FZD10-AS1	0.79676756	0.733362794	0.865654149	7.88E-08	7.69E-07	0.812365205	-5.369940172	GBM	-9.822357944	9.02E-23
376845	GSE1993.GPL96	Braincancer	Astrocytoma	Petalidis	60	1	ENSG00000250208	FZD10-AS1	0.916110856	0.876223159	0.957814334	0.000114497	0.001354067	0.657433578	-3.857617834	GBM	-9.822357944	9.02E-23
382629	GSE1993.GPL96	Braincancer	Glioblastoma	Petalidis	60	1	ENSG00000250208	FZD10-AS1	0.916110856	0.876223159	0.957814334	0.000114497	0.001354067	0.657433578	-3.857617834	GBM	-9.822357944	9.02E-23
543717	GSE4271.HGU133A_EntrezCDF.MAS5	Braincancer	Astrocytoma	Phillips	154	0.8052	ENSG00000250208	FZD10-AS1	0.937504559	0.901139275	0.975337356	0.001388092	0.020648307	0.626920263	-3.197115816	GBM	-9.822357944	9.02E-23
549549	GSE4412.HGU133A_EntrezCDF.MAS5	Braincancer	Astrocytoma	Freije	170	0.6941	ENSG00000250208	FZD10-AS1	0.962014	0.927989078	0.997286454	0.03504289	0.119484086	0.577196382	-2.10786244	GBM	-9.822357944	9.02E-23
706772	Pomeroy_CNS.GPL80	Braincancer	Medulloblastoma	Pomeroy	60	0.35	ENSG00000250208	FZD10-AS1	0.828375203	0.687213234	0.998533559	0.048227325	0.751085227	0.646857143	-1.975359855	GBM	-9.822357944	9.02E-23
103305	GSE10645.GPL5858	Prostatecancer		Nakagawa	1192	0.3037	ENSG00000263050	RP11-667K14.3	0.875980403	0.840387191	0.913081107	3.94E-10	1.05E-08	0.664842176	-6.256404988	PRAD	-9.819644556	9.27E-23
104339	GSE10645.GPL5873	Prostatecancer		Nakagawa	1192	0.3037	ENSG00000263050	RP11-667K14.3	0.863767865	0.828358517	0.900690836	7.01E-12	1.39E-10	0.667686536	-6.857448449	PRAD	-9.819644556	9.27E-23
287343	GSE16560.GPL5474	Prostatecancer		Sboner	281	0.7331	ENSG00000263050	RP11-667K14.3	0.923088856	0.887451493	0.960157307	6.78E-05	0.000945194	0.587917951	-3.983972009	PRAD	-9.819644556	9.27E-23
265709	GSE16011.HGU133Plus2_EntrezCDF.MAS5	Glioma	Glioma	Gravendeel	272	0.8824	ENSG00000270933	CTD-2227E11.1	1.084538592	1.068817499	1.100490925	1.24E-27	3.01E-25	0.717512088	10.89323366	LGG	9.819071557	9.32E-23
697890	Nutt_Glioma.HGU95Av2_EntrezCDF.MAS5	Glioma	Glioma	Nutt	50	0.66	ENSG00000270933	CTD-2227E11.1	1.08407869	1.033736061	1.136872989	0.0008761	0.017292494	0.689370485	3.327560474	LGG	9.819071557	9.32E-23
41452	E-MTAB-179.NBCustomAgilent4x44K	Braincancer	Neuroblastoma	Oberthuer	478	0.1904	ENSG00000239569	KMT2E-AS1	1.250208722	1.178295558	1.326510856	1.49E-13	1.48E-12	0.812706858	7.388065761	GBM	9.811706956	1.00E-22
56880	E-TABM-38.A-MEXP-255	Braincancer	Neuroblastoma	Westermann	251	0.1474	ENSG00000239569	KMT2E-AS1	1.449902774	1.283371411	1.638043389	2.40E-09	6.14E-08	0.863695183	5.967902657	GBM	9.811706956	1.00E-22
202075	GSE13041.HGU133A_EntrezCDF.MAS5	Braincancer	Glioblastoma	Lee	267	0.9213	ENSG00000239569	KMT2E-AS1	1.021451309	1.000839371	1.042487743	0.04128745	0.628527218	0.522115976	2.040631689	GBM	9.811706956	1.00E-22
376707	GSE1993.GPL96	Braincancer	Astrocytoma	Petalidis	60	1	ENSG00000239569	KMT2E-AS1	1.035337518	1.015098511	1.055980049	0.000565302	0.003211471	0.618428491	3.44773803	GBM	9.811706956	1.00E-22
382491	GSE1993.GPL96	Braincancer	Glioblastoma	Petalidis	60	1	ENSG00000239569	KMT2E-AS1	1.035337518	1.015098511	1.055980049	0.000565302	0.003211471	0.618428491	3.44773803	GBM	9.811706956	1.00E-22
544303	GSE4271.HGU133A_EntrezCDF.MAS5	Braincancer	Astrocytoma	Phillips	154	0.8052	ENSG00000239569	KMT2E-AS1	1.057544013	1.023949049	1.092241201	0.000681681	0.01612904	0.614484272	3.396842748	GBM	9.811706956	1.00E-22
549046	GSE4412.HGU133A_EntrezCDF.MAS5	Braincancer	Astrocytoma	Freije	170	0.6941	ENSG00000239569	KMT2E-AS1	1.064348923	1.025320413	1.104863042	0.0010685	0.022027824	0.623062016	3.271840161	GBM	9.811706956	1.00E-22
3144	Berwanger_Neuroblastoma.Berwanger	Braincancer	Neuroblastoma	Berwanger	86	0.1977	ENSG00000260641	RP11-1299A16.3	0.842494361	0.710488693	0.9990261	0.048704381	0.288335243	0.662443439	-1.971170461	GBM	-9.807799515	1.04E-22
43985	E-MTAB-179.NBCustomAgilent4x44K	Braincancer	Neuroblastoma	Oberthuer	478	0.1904	ENSG00000260641	RP11-1299A16.3	0.737486885	0.684229947	0.794889068	1.69E-15	2.93E-14	0.783940116	-7.962491761	GBM	-9.807799515	1.04E-22
60141	E-TABM-38.A-MEXP-255	Braincancer	Neuroblastoma	Westermann	251	0.1474	ENSG00000260641	RP11-1299A16.3	0.773535746	0.699857009	0.854971149	4.96E-07	3.35E-06	0.787059669	-5.028043135	GBM	-9.807799515	1.04E-22
213510	GSE13041.HGU95Av2_EntrezCDF.MAS5	Braincancer	Glioblastoma	Lee	267	0.9213	ENSG00000260641	RP11-1299A16.3	0.918757613	0.860274216	0.981216844	0.011569138	0.402125439	0.582245431	-2.525021001	GBM	-9.807799515	1.04E-22
378141	GSE1993.GPL96	Braincancer	Astrocytoma	Petalidis	60	1	ENSG00000260641	RP11-1299A16.3	0.921947249	0.886995304	0.958276472	3.77E-05	0.000806958	0.645562465	-4.12128966	GBM	-9.807799515	1.04E-22
383925	GSE1993.GPL96	Braincancer	Glioblastoma	Petalidis	60	1	ENSG00000260641	RP11-1299A16.3	0.921947249	0.886995304	0.958276472	3.77E-05	0.000806958	0.645562465	-4.12128966	GBM	-9.807799515	1.04E-22
543312	GSE4271.HGU133A_EntrezCDF.MAS5	Braincancer	Astrocytoma	Phillips	154	0.8052	ENSG00000260641	RP11-1299A16.3	0.955301374	0.924354911	0.987283894	0.006495675	0.038987387	0.594732992	-2.721650761	GBM	-9.807799515	1.04E-22
549509	GSE4412.HGU133A_EntrezCDF.MAS5	Braincancer	Astrocytoma	Freije	170	0.6941	ENSG00000260641	RP11-1299A16.3	0.954507222	0.920658508	0.98960041	0.011489522	0.064060446	0.594638243	-2.527446819	GBM	-9.807799515	1.04E-22
41759	E-MTAB-179.NBCustomAgilent4x44K	Braincancer	Neuroblastoma	Oberthuer	478	0.1904	ENSG00000260630	SNAI3-AS1	0.837304107	0.80542472	0.870445306	3.08E-19	2.88E-17	0.782671904	-8.965697004	GBM	-9.799324205	1.13E-22
57917	E-TABM-38.A-MEXP-255	Braincancer	Neuroblastoma	Westermann	251	0.1474	ENSG00000260630	SNAI3-AS1	0.720576042	0.645091692	0.804893071	6.47E-09	1.19E-07	0.802156722	-5.804242398	GBM	-9.799324205	1.13E-22
379199	GSE1993.GPL96	Braincancer	Astrocytoma	Petalidis	60	1	ENSG00000260630	SNAI3-AS1	0.912179441	0.866660079	0.960089606	0.000432545	0.002739767	0.621820237	-3.519387191	GBM	-9.799324205	1.13E-22
384983	GSE1993.GPL96	Braincancer	Glioblastoma	Petalidis	60	1	ENSG00000260630	SNAI3-AS1	0.912179441	0.866660079	0.960089606	0.000432545	0.002739767	0.621820237	-3.519387191	GBM	-9.799324205	1.13E-22
543157	GSE4271.HGU133A_EntrezCDF.MAS5	Braincancer	Astrocytoma	Phillips	154	0.8052	ENSG00000260630	SNAI3-AS1	0.943886855	0.913731508	0.975037401	0.000490462	0.014287877	0.61594733	-3.485911936	GBM	-9.799324205	1.13E-22
48660	E-TABM-158.HTHGU133A_EntrezCDF.MAS5	Breastcancer		Chin	173	0.3526	ENSG00000262136	CTD-2033A16.3	1.106946959	1.038293498	1.180139885	0.001869008	0.208599335	0.650289899	3.110294717	BRCA	9.799010157	1.14E-22
138729	GSE10885.GPL887	Breastcancer		Hennessy	170	0.2882	ENSG00000262136	CTD-2033A16.3	1.110601507	1.000640085	1.232646709	0.048610435	0.131012562	0.674846626	1.971992746	BRCA	9.799010157	1.14E-22
244415	GSE1456.HGU133A_EntrezCDF.MAS5	Breastcancer		Pawitan	318	0.2516	ENSG00000262136	CTD-2033A16.3	1.141866404	1.072569007	1.215641023	3.28E-05	0.015945264	0.713197026	4.153133039	BRCA	9.799010157	1.14E-22
282430	GSE16446.HGU133Plus2_EntrezCDF.MAS5	Breastcancer		Li	107	0.1495	ENSG00000262136	CTD-2033A16.3	0.874106893	0.764519573	0.999402614	0.048986719	0.746930074	0.591993186	-1.968707246	BRCA	9.799010157	1.14E-22
353618	GSE19783.GPL6480	Breastcancer		Enerly	211	0.4408	ENSG00000262136	CTD-2033A16.3	1.058445991	1.002179303	1.117871734	0.041542605	0.495499112	0.602570093	2.038073275	BRCA	9.799010157	1.14E-22
389315	GSE20486.GPL6947	Breastcancer		Parris	97	0.4845	ENSG00000262136	CTD-2033A16.3	1.112394907	1.047990099	1.180757747	0.000464611	0.003784602	0.673785206	3.500371229	BRCA	9.799010157	1.14E-22
445083	GSE24450.GPL6947	Breastcancer		Greco	183	0.2022	ENSG00000262136	CTD-2033A16.3	1.111073078	1.046492378	1.179639155	0.000566099	0.016672625	0.7124657	3.447357688	BRCA	9.799010157	1.14E-22
497695	GSE3143.HGU95Av2_EntrezCDF.MAS5	Breastcancer		Bild	158	0.3165	ENSG00000262136	CTD-2033A16.3	1.0636946	1.009328865	1.12098865	0.021062224	0.240799182	0.624928964	2.30686721	BRCA	9.799010157	1.14E-22
528262	GSE3494.HGU133A_EntrezCDF.MAS5	Breastcancer		Miller	502	0.2191	ENSG00000262136	CTD-2033A16.3	1.111380602	1.057145569	1.16839807	3.52E-05	0.003376047	0.680915057	4.137029837	BRCA	9.799010157	1.14E-22
640970	GSE7390.HGU133A_EntrezCDF.MAS5	Breastcancer		Desmedt	198	0.2828	ENSG00000262136	CTD-2033A16.3	1.051039825	1.003358366	1.100987196	0.035596868	0.300259252	0.601830384	2.101502618	BRCA	9.799010157	1.14E-22
741476	Vijver_BreastCancer.Vijver_Agilent	Breastcancer		VandeVijver	295	0.2678	ENSG00000262136	CTD-2033A16.3	1.138307898	1.090733315	1.187957544	2.73E-09	7.01E-08	0.734039474	5.947147759	BRCA	9.799010157	1.14E-22
46797	E-TABM-158.HTHGU133A_EntrezCDF.MAS5	Breastcancer		Chin	173	0.3526	ENSG00000174680	GRIK1-AS1	0.952407292	0.915389623	0.990921929	0.015915964	0.248419624	0.619163869	-2.410836912	BRCA	-9.773562222	1.46E-22
137789	GSE10885.GPL887	Breastcancer		Hennessy	170	0.2882	ENSG00000174680	GRIK1-AS1	0.919960081	0.859155154	0.985068351	0.016794779	0.070180114	0.739263804	-2.391169889	BRCA	-9.773562222	1.46E-22
243280	GSE1456.HGU133A_EntrezCDF.MAS5	Breastcancer		Pawitan	318	0.2516	ENSG00000174680	GRIK1-AS1	0.945511645	0.913510459	0.978633865	0.001425752	0.020543733	0.658364312	-3.189386282	BRCA	-9.773562222	1.46E-22
387438	GSE20486.GPL6947	Breastcancer		Parris	97	0.4845	ENSG00000174680	GRIK1-AS1	0.921837241	0.892748677	0.951873602	6.53E-07	6.83E-05	0.732900031	-4.97495376	BRCA	-9.773562222	1.46E-22
445520	GSE24450.GPL6947	Breastcancer		Greco	183	0.2022	ENSG00000174680	GRIK1-AS1	0.939576297	0.908635991	0.971570162	0.000264109	0.016672625	0.71128969	-3.648176115	BRCA	-9.773562222	1.46E-22
499184	GSE3143.HGU95Av2_EntrezCDF.MAS5	Breastcancer		Bild	158	0.3165	ENSG00000174680	GRIK1-AS1	0.932708983	0.887638839	0.980067578	0.005838624	0.186753109	0.650312559	-2.75670925	BRCA	-9.773562222	1.46E-22
525901	GSE3494.HGU133A_EntrezCDF.MAS5	Breastcancer		Miller	502	0.2191	ENSG00000174680	GRIK1-AS1	0.94738203	0.922326909	0.973117775	7.73E-05	0.00355658	0.671527525	-3.952649073	BRCA	-9.773562222	1.46E-22
641299	GSE7390.HGU133A_EntrezCDF.MAS5	Breastcancer		Desmedt	198	0.2828	ENSG00000174680	GRIK1-AS1	0.955113836	0.928027973	0.982990239	0.001755326	0.200365658	0.638438072	-3.128781724	BRCA	-9.773562222	1.46E-22
739733	Vijver_BreastCancer.Vijver_Agilent	Breastcancer		VandeVijver	295	0.2678	ENSG00000174680	GRIK1-AS1	0.915989763	0.892018921	0.940604764	8.83E-11	1.71E-08	0.751577241	-6.48570854	BRCA	-9.773562222	1.46E-22
262614	GSE16011.HGU133Plus2_EntrezCDF.MAS5	Glioma	Glioma	Gravendeel	272	0.8824	ENSG00000254635	WAC-AS1	0.925189432	0.912173683	0.938390903	5.52E-27	9.06E-25	0.706610205	-10.75659582	LGG	-9.769581615	1.52E-22
698110	Nutt_Glioma.HGU95Av2_EntrezCDF.MAS5	Glioma	Glioma	Nutt	50	0.66	ENSG00000254635	WAC-AS1	0.915017006	0.867426215	0.965218836	0.001118116	0.018558032	0.660474716	-3.258985016	LGG	-9.769581615	1.52E-22
135534	GSE10885.GPL887	Breastcancer		Hennessy	170	0.2882	ENSG00000178977	LINC00324	0.926232298	0.869699625	0.986439738	0.01708509	0.070716541	0.717791411	-2.384871464	BRCA	-9.766681231	1.56E-22
245762	GSE1456.HGU133A_EntrezCDF.MAS5	Breastcancer		Pawitan	318	0.2516	ENSG00000178977	LINC00324	0.929269958	0.894721025	0.965152969	0.000147758	0.015945264	0.681784387	-3.794807957	BRCA	-9.766681231	1.56E-22
389928	GSE20486.GPL6947	Breastcancer		Parris	97	0.4845	ENSG00000178977	LINC00324	0.930415743	0.902232957	0.959478865	4.31E-06	0.000170101	0.709377902	-4.595761806	BRCA	-9.766681231	1.56E-22
447157	GSE24450.GPL6947	Breastcancer		Greco	183	0.2022	ENSG00000178977	LINC00324	0.947587806	0.918404492	0.977698451	0.000743293	0.017057948	0.702665621	-3.373091251	BRCA	-9.766681231	1.56E-22
498676	GSE3143.HGU95Av2_EntrezCDF.MAS5	Breastcancer		Bild	158	0.3165	ENSG00000178977	LINC00324	0.943717376	0.901898261	0.987475554	0.012246118	0.208470136	0.616972912	-2.504971724	BRCA	-9.766681231	1.56E-22
526434	GSE3494.HGU133A_EntrezCDF.MAS5	Breastcancer		Miller	502	0.2191	ENSG00000178977	LINC00324	0.93639358	0.908538414	0.965102766	2.00E-05	0.003376047	0.683922712	-4.265336423	BRCA	-9.766681231	1.56E-22
639806	GSE7390.HGU133A_EntrezCDF.MAS5	Breastcancer		Desmedt	198	0.2828	ENSG00000178977	LINC00324	0.951337658	0.922322503	0.981265594	0.001595788	0.200365658	0.641976815	-3.156675537	BRCA	-9.766681231	1.56E-22
740384	Vijver_BreastCancer.Vijver_Agilent	Breastcancer		VandeVijver	295	0.2678	ENSG00000178977	LINC00324	0.927896916	0.905743003	0.9505927	1.28E-09	4.71E-08	0.743705504	-6.069643906	BRCA	-9.766681231	1.56E-22
103611	GSE10645.GPL5858	Prostatecancer		Nakagawa	1192	0.3037	ENSG00000265246	RP11-663N22.1	0.862592558	0.81918514	0.90830007	2.01E-08	3.49E-07	0.651173875	-5.610975617	PRAD	-9.761925664	1.64E-22
104198	GSE10645.GPL5873	Prostatecancer		Nakagawa	1192	0.3037	ENSG00000265246	RP11-663N22.1	0.780064943	0.730198504	0.833336842	1.72E-13	6.00E-12	0.696668255	-7.369157748	PRAD	-9.761925664	1.64E-22
285583	GSE16560.GPL5474	Prostatecancer		Sboner	281	0.7331	ENSG00000265246	RP11-663N22.1	0.934633155	0.898953048	0.971729431	0.000664008	0.005829848	0.578017548	-3.404024686	PRAD	-9.761925664	1.64E-22
45902	E-MTAB-179.NBCustomAgilent4x44K	Braincancer	Neuroblastoma	Oberthuer	478	0.1904	ENSG00000260918	RP11-731J8.2	0.751010402	0.709826519	0.794583759	2.50E-23	3.68E-20	0.822666955	-9.950686827	GBM	-9.760831843	1.66E-22
56345	E-TABM-38.A-MEXP-255	Braincancer	Neuroblastoma	Westermann	251	0.1474	ENSG00000260918	RP11-731J8.2	0.705962512	0.629411462	0.791823946	2.75E-09	6.73E-08	0.812365205	-5.945846051	GBM	-9.760831843	1.66E-22
380992	GSE1993.GPL96	Braincancer	Astrocytoma	Petalidis	60	1	ENSG00000260918	RP11-731J8.2	0.927957283	0.889982873	0.967552012	0.000452741	0.002809226	0.621254946	-3.507263487	GBM	-9.760831843	1.66E-22
386776	GSE1993.GPL96	Braincancer	Glioblastoma	Petalidis	60	1	ENSG00000260918	RP11-731J8.2	0.927957283	0.889982873	0.967552012	0.000452741	0.002809226	0.621254946	-3.507263487	GBM	-9.760831843	1.66E-22
546003	GSE4271.HGU133A_EntrezCDF.MAS5	Braincancer	Astrocytoma	Phillips	154	0.8052	ENSG00000260918	RP11-731J8.2	0.955263054	0.916399785	0.995774461	0.03078917	0.094188114	0.573518654	-2.159786906	GBM	-9.760831843	1.66E-22
234	Berwanger_Neuroblastoma.Berwanger	Braincancer	Neuroblastoma	Berwanger	86	0.1977	ENSG00000250986	AC141928.1	0.825430136	0.690609935	0.986569806	0.034981605	0.249066654	0.646153846	-2.108571266	GBM	-9.750437311	1.84E-22
45088	E-MTAB-179.NBCustomAgilent4x44K	Braincancer	Neuroblastoma	Oberthuer	478	0.1904	ENSG00000250986	AC141928.1	0.765720389	0.721851565	0.812255237	7.45E-19	5.73E-17	0.800674317	-8.867983417	GBM	-9.750437311	1.84E-22
60515	E-TABM-38.A-MEXP-255	Braincancer	Neuroblastoma	Westermann	251	0.1474	ENSG00000250986	AC141928.1	0.635523773	0.553397221	0.729838263	1.36E-10	1.04E-08	0.873184759	-6.420761944	GBM	-9.750437311	1.84E-22
379613	GSE1993.GPL96	Braincancer	Astrocytoma	Petalidis	60	1	ENSG00000250986	AC141928.1	0.945874313	0.914269297	0.97857187	0.001331026	0.005684879	0.602035048	-3.209204812	GBM	-9.750437311	1.84E-22
385397	GSE1993.GPL96	Braincancer	Glioblastoma	Petalidis	60	1	ENSG00000250986	AC141928.1	0.945874313	0.914269297	0.97857187	0.001331026	0.005684879	0.602035048	-3.209204812	GBM	-9.750437311	1.84E-22
544659	GSE4271.HGU133A_EntrezCDF.MAS5	Braincancer	Astrocytoma	Phillips	154	0.8052	ENSG00000250986	AC141928.1	0.953876206	0.926238597	0.982338482	0.001644951	0.02175278	0.617410388	-3.147816162	GBM	-9.750437311	1.84E-22
49944	E-TABM-158.HTHGU133A_EntrezCDF.MAS5	Breastcancer		Chin	173	0.3526	ENSG00000088970	KIZ	0.917313409	0.855991844	0.983027929	0.014490248	0.246029695	0.624046384	-2.444874682	BRCA	-9.744038427	1.96E-22
138509	GSE10885.GPL887	Breastcancer		Hennessy	170	0.2882	ENSG00000088970	KIZ	0.873069301	0.777760446	0.980057559	0.021362827	0.079192373	0.693251534	-2.301509896	BRCA	-9.744038427	1.96E-22
140174	GSE10886.GPL1390	Breastcancer		Parker	203	0.197	ENSG00000088970	KIZ	0.94769715	0.90946074	0.98754113	0.010569351	0.585166399	0.628807556	-2.556623617	BRCA	-9.744038427	1.96E-22
242660	GSE1456.HGU133A_EntrezCDF.MAS5	Breastcancer		Pawitan	318	0.2516	ENSG00000088970	KIZ	0.886229273	0.82434219	0.952762498	0.001075031	0.018687798	0.669516729	-3.270116735	BRCA	-9.744038427	1.96E-22
387266	GSE20486.GPL6947	Breastcancer		Parris	97	0.4845	ENSG00000088970	KIZ	0.86602258	0.815184382	0.920031254	3.16E-06	0.000149514	0.71278242	-4.660251423	BRCA	-9.744038427	1.96E-22
444819	GSE24450.GPL6947	Breastcancer		Greco	183	0.2022	ENSG00000088970	KIZ	0.912355007	0.859587889	0.968361315	0.002547424	0.024487927	0.67248138	-3.017650617	BRCA	-9.744038427	1.96E-22
499171	GSE3143.HGU95Av2_EntrezCDF.MAS5	Breastcancer		Bild	158	0.3165	ENSG00000088970	KIZ	0.916364751	0.845953004	0.992637124	0.032263542	0.25791446	0.613942034	-2.141130176	BRCA	-9.744038427	1.96E-22
525884	GSE3494.HGU133A_EntrezCDF.MAS5	Breastcancer		Miller	502	0.2191	ENSG00000088970	KIZ	0.895926377	0.846263558	0.948503648	0.000158709	0.004153416	0.661410864	-3.777030975	BRCA	-9.744038427	1.96E-22
639740	GSE7390.HGU133A_EntrezCDF.MAS5	Breastcancer		Desmedt	198	0.2828	ENSG00000088970	KIZ	0.935068099	0.883463027	0.989687539	0.020457636	0.250447798	0.613056742	-2.317847039	BRCA	-9.744038427	1.96E-22
684792	GSE9893.GPL5049	Breastcancer		Chanrion	155	0.271	ENSG00000088970	KIZ	0.850417594	0.748232927	0.966557416	0.013110668	0.0464589	0.670243684	-2.48074895	BRCA	-9.744038427	1.96E-22
741823	Vijver_BreastCancer.Vijver_Agilent	Breastcancer		VandeVijver	295	0.2678	ENSG00000088970	KIZ	0.836289535	0.787040119	0.888620757	7.78E-09	1.32E-07	0.724373444	-5.773116432	BRCA	-9.744038427	1.96E-22
261734	GSE16011.HGU133Plus2_EntrezCDF.MAS5	Glioma	Glioma	Gravendeel	272	0.8824	ENSG00000223382	RP5-1125N11.2	1.141616507	1.112707347	1.171276753	4.47E-24	2.05E-22	0.693035409	10.12072217	LGG	9.74321906	1.97E-22
698692	Nutt_Glioma.HGU95Av2_EntrezCDF.MAS5	Glioma	Glioma	Nutt	50	0.66	ENSG00000223382	RP5-1125N11.2	1.113904408	1.012237264	1.225782802	0.027171583	0.097078903	0.596491228	2.20904397	LGG	9.74321906	1.97E-22
103515	GSE10645.GPL5858	Prostatecancer		Nakagawa	1192	0.3037	ENSG00000237949	LINC00844	0.866278777	0.826647517	0.907810046	1.88E-09	4.34E-08	0.654494857	-6.008106082	PRAD	-9.737767226	2.08E-22
104773	GSE10645.GPL5873	Prostatecancer		Nakagawa	1192	0.3037	ENSG00000237949	LINC00844	0.880476204	0.84849203	0.913666033	1.56E-11	2.53E-10	0.667209914	-6.742528776	PRAD	-9.737767226	2.08E-22
287962	GSE16560.GPL5474	Prostatecancer		Sboner	281	0.7331	ENSG00000237949	LINC00844	0.945131926	0.920841968	0.970062603	2.16E-05	0.000393476	0.594142756	-4.248036629	PRAD	-9.737767226	2.08E-22
47340	E-TABM-158.HTHGU133A_EntrezCDF.MAS5	Breastcancer		Chin	173	0.3526	ENSG00000251034	RP11-582J16.4	0.958647221	0.92827996	0.990007901	0.010128222	0.230160045	0.625877327	-2.571420662	BRCA	-9.736474933	2.11E-22
137597	GSE10885.GPL887	Breastcancer		Hennessy	170	0.2882	ENSG00000251034	RP11-582J16.4	0.944279832	0.897431887	0.993573344	0.027223361	0.091432123	0.67791411	-2.208300086	BRCA	-9.736474933	2.11E-22
244183	GSE1456.HGU133A_EntrezCDF.MAS5	Breastcancer		Pawitan	318	0.2516	ENSG00000251034	RP11-582J16.4	0.929937277	0.894518075	0.966758932	0.000246128	0.015945264	0.676765799	-3.666255315	BRCA	-9.736474933	2.11E-22
389447	GSE20486.GPL6947	Breastcancer		Parris	97	0.4845	ENSG00000251034	RP11-582J16.4	0.938420424	0.907383766	0.970518678	0.000212357	0.002141663	0.686784277	-3.703844138	BRCA	-9.736474933	2.11E-22
447046	GSE24450.GPL6947	Breastcancer		Greco	183	0.2022	ENSG00000251034	RP11-582J16.4	0.947074276	0.916713688	0.978440376	0.001071487	0.017255749	0.69874559	-3.27105066	BRCA	-9.736474933	2.11E-22
525408	GSE3494.HGU133A_EntrezCDF.MAS5	Breastcancer		Miller	502	0.2191	ENSG00000251034	RP11-582J16.4	0.933365853	0.903314629	0.964416812	3.63E-05	0.003376047	0.681279621	-4.129862863	BRCA	-9.736474933	2.11E-22
639772	GSE7390.HGU133A_EntrezCDF.MAS5	Breastcancer		Desmedt	198	0.2828	ENSG00000251034	RP11-582J16.4	0.962661362	0.933334904	0.992909291	0.015918631	0.232642979	0.608175717	-2.410775784	BRCA	-9.736474933	2.11E-22
683159	GSE9893.GPL5049	Breastcancer		Chanrion	155	0.271	ENSG00000251034	RP11-582J16.4	0.861178389	0.790324033	0.938385	0.000645598	0.008892501	0.617035547	-3.411697242	BRCA	-9.736474933	2.11E-22
739292	Vijver_BreastCancer.Vijver_Agilent	Breastcancer		VandeVijver	295	0.2678	ENSG00000251034	RP11-582J16.4	0.933927961	0.912906166	0.955433832	3.98E-09	8.49E-08	0.744863113	-5.884829771	BRCA	-9.736474933	2.11E-22
47915	E-TABM-158.HTHGU133A_EntrezCDF.MAS5	Breastcancer		Chin	173	0.3526	ENSG00000231437	RP11-88H9.2	0.948424671	0.904197061	0.994815616	0.029758114	0.283252885	0.613671041	-2.173295102	BRCA	-9.735948192	2.12E-22
138893	GSE10885.GPL887	Breastcancer		Hennessy	170	0.2882	ENSG00000231437	RP11-88H9.2	0.902610873	0.836010852	0.974516523	0.008792167	0.055291217	0.751533742	-2.620031403	BRCA	-9.735948192	2.12E-22
245907	GSE1456.HGU133A_EntrezCDF.MAS5	Breastcancer		Pawitan	318	0.2516	ENSG00000231437	RP11-88H9.2	0.928050614	0.890181944	0.967530232	0.000443254	0.015945264	0.660408922	-3.512893887	BRCA	-9.735948192	2.12E-22
390703	GSE20486.GPL6947	Breastcancer		Parris	97	0.4845	ENSG00000231437	RP11-88H9.2	0.888345238	0.853459311	0.924657158	6.95E-09	1.66E-05	0.76725472	-5.792178117	BRCA	-9.735948192	2.12E-22
447623	GSE24450.GPL6947	Breastcancer		Greco	183	0.2022	ENSG00000231437	RP11-88H9.2	0.935668475	0.897874066	0.975053773	0.001573136	0.020280136	0.703057624	-3.160842419	BRCA	-9.735948192	2.12E-22
525854	GSE3494.HGU133A_EntrezCDF.MAS5	Breastcancer		Miller	502	0.2191	ENSG00000231437	RP11-88H9.2	0.943222775	0.911447303	0.976106026	0.000828341	0.008301665	0.660681735	-3.343146692	BRCA	-9.735948192	2.12E-22
643109	GSE7390.HGU133A_EntrezCDF.MAS5	Breastcancer		Desmedt	198	0.2828	ENSG00000231437	RP11-88H9.2	0.959192103	0.928097058	0.991328959	0.013215336	0.223154478	0.626479561	-2.477913012	BRCA	-9.735948192	2.12E-22
685203	GSE9893.GPL5049	Breastcancer		Chanrion	155	0.271	ENSG00000231437	RP11-88H9.2	0.842869556	0.721111127	0.985186695	0.031757799	0.084799271	0.605857366	-2.147445911	BRCA	-9.735948192	2.12E-22
741669	Vijver_BreastCancer.Vijver_Agilent	Breastcancer		VandeVijver	295	0.2678	ENSG00000231437	RP11-88H9.2	0.919901978	0.896169489	0.944262953	3.84E-10	2.79E-08	0.728193552	-6.260484267	BRCA	-9.735948192	2.12E-22
4265	Berwanger_Neuroblastoma.Berwanger	Braincancer	Neuroblastoma	Berwanger	86	0.1977	ENSG00000178947	SMIM10L2A	0.775246304	0.66295655	0.906555388	0.001428614	0.07766666	0.78280543	-3.188806551	GBM	-9.72997262	2.25E-22
41461	E-MTAB-179.NBCustomAgilent4x44K	Braincancer	Neuroblastoma	Oberthuer	478	0.1904	ENSG00000178947	SMIM10L2A	0.826701068	0.789808138	0.865317313	3.07E-16	7.01E-15	0.798818398	-8.170415509	GBM	-9.72997262	2.25E-22
57618	E-TABM-38.A-MEXP-255	Braincancer	Neuroblastoma	Westermann	251	0.1474	ENSG00000178947	SMIM10L2A	0.753414719	0.676274871	0.839353588	2.78E-07	2.11E-06	0.847016535	-5.137590386	GBM	-9.72997262	2.25E-22
376713	GSE1993.GPL96	Braincancer	Astrocytoma	Petalidis	60	1	ENSG00000178947	SMIM10L2A	0.944682259	0.91963002	0.970416962	3.33E-05	0.000751717	0.644997174	-4.149798688	GBM	-9.72997262	2.25E-22
382497	GSE1993.GPL96	Braincancer	Glioblastoma	Petalidis	60	1	ENSG00000178947	SMIM10L2A	0.944682259	0.91963002	0.970416962	3.33E-05	0.000751717	0.644997174	-4.149798688	GBM	-9.72997262	2.25E-22
545044	GSE4271.HGU133A_EntrezCDF.MAS5	Braincancer	Astrocytoma	Phillips	154	0.8052	ENSG00000178947	SMIM10L2A	0.933439076	0.895816373	0.972641865	0.001032584	0.018056782	0.63240673	-3.281494781	GBM	-9.72997262	2.25E-22
103941	GSE10645.GPL5873	Prostatecancer		Nakagawa	1192	0.3037	ENSG00000253395	KB-1460A1.1	1.238668797	1.180800425	1.299373167	1.82E-18	5.51E-16	0.730247075	8.76805903	PRAD	9.724733083	2.37E-22
285045	GSE16560.GPL5474	Prostatecancer		Sboner	281	0.7331	ENSG00000253395	KB-1460A1.1	1.109032867	1.065627898	1.154205801	3.77E-07	1.93E-05	0.618360209	5.080470324	PRAD	9.724733083	2.37E-22
46532	E-TABM-158.HTHGU133A_EntrezCDF.MAS5	Breastcancer		Chin	173	0.3526	ENSG00000248698	LINC01085	0.92482176	0.87124177	0.981696835	0.010269629	0.230160045	0.624656698	-2.566615933	BRCA	-9.724654994	2.37E-22
138465	GSE10885.GPL887	Breastcancer		Hennessy	170	0.2882	ENSG00000248698	LINC01085	0.899458886	0.827099545	0.978148632	0.013275849	0.063322504	0.742331288	-2.476282487	BRCA	-9.724654994	2.37E-22
244002	GSE1456.HGU133A_EntrezCDF.MAS5	Breastcancer		Pawitan	318	0.2516	ENSG00000248698	LINC01085	0.913651439	0.859547355	0.971161097	0.003737201	0.030694766	0.640334572	-2.899532048	BRCA	-9.724654994	2.37E-22
390469	GSE20486.GPL6947	Breastcancer		Parris	97	0.4845	ENSG00000248698	LINC01085	0.913662357	0.878049137	0.950720032	8.54E-06	0.000230611	0.703497369	-4.451204176	BRCA	-9.724654994	2.37E-22
448068	GSE24450.GPL6947	Breastcancer		Greco	183	0.2022	ENSG00000248698	LINC01085	0.943744709	0.907504898	0.981431702	0.00375401	0.02932459	0.6624853	-2.898124981	BRCA	-9.724654994	2.37E-22
497395	GSE3143.HGU95Av2_EntrezCDF.MAS5	Breastcancer		Bild	158	0.3165	ENSG00000248698	LINC01085	0.945540811	0.896123997	0.99768272	0.040887063	0.280374751	0.61848835	-2.044673453	BRCA	-9.724654994	2.37E-22
527222	GSE3494.HGU133A_EntrezCDF.MAS5	Breastcancer		Miller	502	0.2191	ENSG00000248698	LINC01085	0.897694908	0.853356154	0.944337419	2.97E-05	0.003376047	0.674444039	-4.176021146	BRCA	-9.724654994	2.37E-22
641275	GSE7390.HGU133A_EntrezCDF.MAS5	Breastcancer		Desmedt	198	0.2828	ENSG00000248698	LINC01085	0.945943482	0.905367484	0.98833798	0.012977667	0.222124189	0.614521049	-2.484381563	BRCA	-9.724654994	2.37E-22
740074	Vijver_BreastCancer.Vijver_Agilent	Breastcancer		VandeVijver	295	0.2678	ENSG00000248698	LINC01085	0.859912146	0.818247975	0.903697804	2.58E-09	6.78E-08	0.719279968	-5.956084214	BRCA	-9.724654994	2.37E-22
43454	E-MTAB-179.NBCustomAgilent4x44K	Braincancer	Neuroblastoma	Oberthuer	478	0.1904	ENSG00000230555	RP11-517P14.2	0.795031594	0.745669527	0.847661348	2.32E-12	1.75E-11	0.766061431	-7.013544926	GBM	-9.720354614	2.47E-22
60707	E-TABM-38.A-MEXP-255	Braincancer	Neuroblastoma	Westermann	251	0.1474	ENSG00000230555	RP11-517P14.2	0.67928801	0.611360348	0.75476305	6.30E-13	7.48E-10	0.861682243	-7.193882951	GBM	-9.720354614	2.47E-22
209199	GSE13041.HGU133Plus2_EntrezCDF.MAS5	Braincancer	Glioblastoma	Lee	267	0.9213	ENSG00000230555	RP11-517P14.2	0.928554523	0.865434762	0.996277872	0.039037905	0.962253114	0.643678161	-2.063787114	GBM	-9.720354614	2.47E-22
377614	GSE1993.GPL96	Braincancer	Astrocytoma	Petalidis	60	1	ENSG00000230555	RP11-517P14.2	0.965233724	0.950187159	0.980518557	1.01E-05	0.000505525	0.675522894	-4.414233361	GBM	-9.720354614	2.47E-22
383398	GSE1993.GPL96	Braincancer	Glioblastoma	Petalidis	60	1	ENSG00000230555	RP11-517P14.2	0.965233724	0.950187159	0.980518557	1.01E-05	0.000505525	0.675522894	-4.414233361	GBM	-9.720354614	2.47E-22
544856	GSE4271.HGU133A_EntrezCDF.MAS5	Braincancer	Astrocytoma	Phillips	154	0.8052	ENSG00000230555	RP11-517P14.2	0.920633419	0.874006462	0.969747856	0.001818388	0.022387736	0.604974396	-3.118395228	GBM	-9.720354614	2.47E-22
44419	E-MTAB-179.NBCustomAgilent4x44K	Braincancer	Neuroblastoma	Oberthuer	478	0.1904	ENSG00000271009	RP11-346C20.3	0.725605194	0.674592312	0.780475686	6.47E-18	2.97E-16	0.787435429	-8.623843802	GBM	-9.719345654	2.49E-22
59483	E-TABM-38.A-MEXP-255	Braincancer	Neuroblastoma	Westermann	251	0.1474	ENSG00000271009	RP11-346C20.3	0.635499718	0.555211368	0.727398455	4.75E-11	5.19E-09	0.82573688	-6.578698521	GBM	-9.719345654	2.49E-22
377847	GSE1993.GPL96	Braincancer	Astrocytoma	Petalidis	60	1	ENSG00000271009	RP11-346C20.3	0.929044177	0.882659224	0.977866722	0.004855471	0.014384829	0.595251555	-2.816469151	GBM	-9.719345654	2.49E-22
383631	GSE1993.GPL96	Braincancer	Glioblastoma	Petalidis	60	1	ENSG00000271009	RP11-346C20.3	0.929044177	0.882659224	0.977866722	0.004855471	0.014384829	0.595251555	-2.816469151	GBM	-9.719345654	2.49E-22
261991	GSE16011.HGU133Plus2_EntrezCDF.MAS5	Glioma	Glioma	Gravendeel	272	0.8824	ENSG00000250790	RP11-46H11.3	0.92017313	0.906634311	0.933914126	3.80E-28	1.52E-25	0.71456888	-11.00046893	LGG	-9.716212025	2.57E-22
698217	Nutt_Glioma.HGU95Av2_EntrezCDF.MAS5	Glioma	Glioma	Nutt	50	0.66	ENSG00000250790	RP11-46H11.3	0.900636517	0.845339885	0.959550295	0.001207187	0.018983687	0.672858617	-3.237176477	LGG	-9.716212025	2.57E-22
41782	E-MTAB-179.NBCustomAgilent4x44K	Braincancer	Neuroblastoma	Oberthuer	478	0.1904	ENSG00000239482	RP11-90K6.1	0.70388752	0.648516771	0.763985856	4.47E-17	1.43E-15	0.782826564	-8.399968012	GBM	-9.712762379	2.66E-22
58668	E-TABM-38.A-MEXP-255	Braincancer	Neuroblastoma	Westermann	251	0.1474	ENSG00000239482	RP11-90K6.1	0.684563635	0.594586435	0.788156848	1.36E-07	1.18E-06	0.779295471	-5.271064576	GBM	-9.712762379	2.66E-22
213136	GSE13041.HGU95Av2_EntrezCDF.MAS5	Braincancer	Glioblastoma	Lee	267	0.9213	ENSG00000239482	RP11-90K6.1	0.936396019	0.878825718	0.997737647	0.04236417	0.404721313	0.56483899	-2.029924934	GBM	-9.712762379	2.66E-22
289384	GSE16581.HGU133Plus2_EntrezCDF.MAS5	Braincancer	Meningioma	Lee	67	0.1493	ENSG00000239482	RP11-90K6.1	1.310457721	1.002963186	1.712225796	0.047518458	0.999533998	0.70049505	1.981649724	GBM	-9.712762379	2.66E-22
376673	GSE1993.GPL96	Braincancer	Astrocytoma	Petalidis	60	1	ENSG00000239482	RP11-90K6.1	0.922106981	0.876530074	0.970053749	0.001715366	0.006789843	0.615602035	-3.135542478	GBM	-9.712762379	2.66E-22
382457	GSE1993.GPL96	Braincancer	Glioblastoma	Petalidis	60	1	ENSG00000239482	RP11-90K6.1	0.922106981	0.876530074	0.970053749	0.001715366	0.006789843	0.615602035	-3.135542478	GBM	-9.712762379	2.66E-22
543061	GSE4271.HGU133A_EntrezCDF.MAS5	Braincancer	Astrocytoma	Phillips	154	0.8052	ENSG00000239482	RP11-90K6.1	0.924048652	0.873220562	0.977835323	0.00621069	0.037899471	0.619970739	-2.736445406	GBM	-9.712762379	2.66E-22
44692	E-MTAB-179.NBCustomAgilent4x44K	Braincancer	Neuroblastoma	Oberthuer	478	0.1904	ENSG00000104691	UBXN8	1.204250351	1.153967521	1.256724199	1.33E-17	5.13E-16	0.804664543	8.5407499	GBM	9.710509363	2.72E-22
60120	E-TABM-38.A-MEXP-255	Braincancer	Neuroblastoma	Westermann	251	0.1474	ENSG00000104691	UBXN8	1.187728395	1.127035274	1.251689962	1.29E-10	1.03E-08	0.848741912	6.428677702	GBM	9.710509363	2.72E-22
375934	GSE1993.GPL96	Braincancer	Astrocytoma	Petalidis	60	1	ENSG00000104691	UBXN8	1.043002831	1.015085158	1.071688318	0.002353446	0.008527555	0.580553985	3.041574154	GBM	9.710509363	2.72E-22
381718	GSE1993.GPL96	Braincancer	Glioblastoma	Petalidis	60	1	ENSG00000104691	UBXN8	1.043002831	1.015085158	1.071688318	0.002353446	0.008527555	0.580553985	3.041574154	GBM	9.710509363	2.72E-22
546097	GSE4271.HGU133A_EntrezCDF.MAS5	Braincancer	Astrocytoma	Phillips	154	0.8052	ENSG00000104691	UBXN8	1.056723302	1.012688829	1.102672515	0.011066947	0.051023865	0.590343819	2.540577808	GBM	9.710509363	2.72E-22
703304	Pomeroy_CNS.GPL80	Braincancer	Medulloblastoma	Pomeroy	60	0.35	ENSG00000104691	UBXN8	1.170589684	1.023224237	1.339178803	0.02176748	0.751085227	0.659428571	2.294400922	GBM	9.710509363	2.72E-22
261154	GSE16011.HGU133Plus2_EntrezCDF.MAS5	Glioma	Glioma	Gravendeel	272	0.8824	ENSG00000273183	RP11-5C23.2	1.120906999	1.098341483	1.143936126	3.82E-28	1.52E-25	0.7202751	11.00005166	LGG	9.706961885	2.82E-22
699570	Nutt_Glioma.HGU95Av2_EntrezCDF.MAS5	Glioma	Glioma	Nutt	50	0.66	ENSG00000273183	RP11-5C23.2	1.171876243	1.06226183	1.292801728	0.001548588	0.020723123	0.654282766	3.165420848	LGG	9.706961885	2.82E-22
261328	GSE16011.HGU133Plus2_EntrezCDF.MAS5	Glioma	Glioma	Gravendeel	272	0.8824	ENSG00000226200	SGMS1-AS1	0.895263243	0.878170262	0.912688927	2.35E-29	2.19E-26	0.724269454	-11.24874346	LGG	-9.701987131	2.96E-22
697536	Nutt_Glioma.HGU95Av2_EntrezCDF.MAS5	Glioma	Glioma	Nutt	50	0.66	ENSG00000226200	SGMS1-AS1	0.903117134	0.849557925	0.96005291	0.001087283	0.01837324	0.674922601	-3.266909849	LGG	-9.701987131	2.96E-22
264325	GSE16011.HGU133Plus2_EntrezCDF.MAS5	Glioma	Glioma	Gravendeel	272	0.8824	ENSG00000177738	CTD-2201E18.3	1.100358806	1.080738646	1.120335158	2.04E-25	1.63E-23	0.6951377	10.41841707	LGG	9.694848528	3.17E-22
702130	Nutt_Glioma.HGU95Av2_EntrezCDF.MAS5	Glioma	Glioma	Nutt	50	0.66	ENSG00000177738	CTD-2201E18.3	1.132824167	1.061463433	1.208982385	0.000172127	0.017086592	0.684210526	3.756761216	LGG	9.694848528	3.17E-22
40973	E-MTAB-179.NBCustomAgilent4x44K	Braincancer	Neuroblastoma	Oberthuer	478	0.1904	ENSG00000267714	CTD-2540B15.6	0.759446107	0.71910606	0.80204913	5.03E-23	4.40E-20	0.818924186	-9.881097571	GBM	-9.688775877	3.37E-22
60049	E-TABM-38.A-MEXP-255	Braincancer	Neuroblastoma	Westermann	251	0.1474	ENSG00000267714	CTD-2540B15.6	0.669983552	0.595663584	0.7535763	2.45E-11	3.69E-09	0.847016535	-6.676212019	GBM	-9.688775877	3.37E-22
378417	GSE1993.GPL96	Braincancer	Astrocytoma	Petalidis	60	1	ENSG00000267714	CTD-2540B15.6	0.948158927	0.910750014	0.987104405	0.009543694	0.024153358	0.605426795	-2.591938093	GBM	-9.688775877	3.37E-22
384201	GSE1993.GPL96	Braincancer	Glioblastoma	Petalidis	60	1	ENSG00000267714	CTD-2540B15.6	0.948158927	0.910750014	0.987104405	0.009543694	0.024153358	0.605426795	-2.591938093	GBM	-9.688775877	3.37E-22
702584	Pomeroy_CNS.GPL80	Braincancer	Medulloblastoma	Pomeroy	60	0.35	ENSG00000267714	CTD-2540B15.6	0.735033614	0.610026205	0.885657713	0.001209518	0.733865444	0.744	-3.236626127	GBM	-9.688775877	3.37E-22
4516	Berwanger_Neuroblastoma.Berwanger	Braincancer	Neuroblastoma	Berwanger	86	0.1977	ENSG00000269974	RP11-932O9.10	1.328253556	1.127251349	1.565096827	0.000696992	0.060392506	0.778280543	3.390759705	GBM	9.686795775	3.43E-22
45270	E-MTAB-179.NBCustomAgilent4x44K	Braincancer	Neuroblastoma	Oberthuer	478	0.1904	ENSG00000269974	RP11-932O9.10	1.157085026	1.111877402	1.204130738	7.21E-13	6.07E-12	0.760339015	7.175352559	GBM	9.686795775	3.43E-22
57781	E-TABM-38.A-MEXP-255	Braincancer	Neuroblastoma	Westermann	251	0.1474	ENSG00000269974	RP11-932O9.10	1.178312287	1.108800203	1.252182172	1.23E-07	1.10E-06	0.807476636	5.289023718	GBM	9.686795775	3.43E-22
376511	GSE1993.GPL96	Braincancer	Astrocytoma	Petalidis	60	1	ENSG00000269974	RP11-932O9.10	1.065042601	1.033850344	1.09717596	3.25E-05	0.000748042	0.684002261	4.155010784	GBM	9.686795775	3.43E-22
382295	GSE1993.GPL96	Braincancer	Glioblastoma	Petalidis	60	1	ENSG00000269974	RP11-932O9.10	1.065042601	1.033850344	1.09717596	3.25E-05	0.000748042	0.684002261	4.155010784	GBM	9.686795775	3.43E-22
546306	GSE4271.HGU133A_EntrezCDF.MAS5	Braincancer	Astrocytoma	Phillips	154	0.8052	ENSG00000269974	RP11-932O9.10	1.085799161	1.038932605	1.134779881	0.000255608	0.01254138	0.644111192	3.656574279	GBM	9.686795775	3.43E-22
551776	GSE4412.HGU133A_EntrezCDF.MAS5	Braincancer	Astrocytoma	Freije	170	0.6941	ENSG00000269974	RP11-932O9.10	1.05283978	1.011943059	1.095389302	0.010856193	0.062258806	0.599806202	2.547294001	GBM	9.686795775	3.43E-22
263511	GSE16011.HGU133Plus2_EntrezCDF.MAS5	Glioma	Glioma	Gravendeel	272	0.8824	ENSG00000224222	RP11-262I2.2	0.930330715	0.918423499	0.942392306	4.38E-28	1.63E-25	0.715710124	-10.98776435	LGG	-9.681677637	3.61E-22
699012	Nutt_Glioma.HGU95Av2_EntrezCDF.MAS5	Glioma	Glioma	Nutt	50	0.66	ENSG00000224222	RP11-262I2.2	0.909220285	0.867164207	0.953316015	8.20E-05	0.017086592	0.713106295	-3.938542344	LGG	-9.681677637	3.61E-22
46497	E-TABM-158.HTHGU133A_EntrezCDF.MAS5	Breastcancer		Chin	173	0.3526	ENSG00000237594	AP000251.3	1.019318948	1.000784266	1.038196896	0.04098367	0.308474569	0.592920354	2.043695178	BRCA	9.67868262	3.71E-22
134759	GSE10885.GPL887	Breastcancer		Hennessy	170	0.2882	ENSG00000237594	AP000251.3	1.053151165	1.008410327	1.099877051	0.019382648	0.075198584	0.693251534	2.338088687	BRCA	9.67868262	3.71E-22
244651	GSE1456.HGU133A_EntrezCDF.MAS5	Breastcancer		Pawitan	318	0.2516	ENSG00000237594	AP000251.3	1.067134742	1.028540438	1.107177234	0.000545714	0.015945264	0.666542751	3.457252053	BRCA	9.67868262	3.71E-22
390632	GSE20486.GPL6947	Breastcancer		Parris	97	0.4845	ENSG00000237594	AP000251.3	1.068999338	1.031782167	1.10755896	0.000223809	0.002223236	0.681522748	3.6905053	BRCA	9.67868262	3.71E-22
446769	GSE24450.GPL6947	Breastcancer		Greco	183	0.2022	ENSG00000237594	AP000251.3	1.064344255	1.029357739	1.100519917	0.000255476	0.016672625	0.724813799	3.656707237	BRCA	9.67868262	3.71E-22
497557	GSE3143.HGU95Av2_EntrezCDF.MAS5	Breastcancer		Bild	158	0.3165	ENSG00000237594	AP000251.3	1.061787362	1.014025596	1.111798762	0.010677371	0.20291793	0.633832165	2.553084088	BRCA	9.67868262	3.71E-22
527512	GSE3494.HGU133A_EntrezCDF.MAS5	Breastcancer		Miller	502	0.2191	ENSG00000237594	AP000251.3	1.064581929	1.032332795	1.097838496	6.68E-05	0.00355658	0.679092235	3.987467575	BRCA	9.67868262	3.71E-22
640103	GSE7390.HGU133A_EntrezCDF.MAS5	Breastcancer		Desmedt	198	0.2828	ENSG00000237594	AP000251.3	1.030927047	1.002439471	1.060224191	0.03314006	0.293940118	0.604636974	2.130382344	BRCA	9.67868262	3.71E-22
682883	GSE9893.GPL5049	Breastcancer		Chanrion	155	0.271	ENSG00000237594	AP000251.3	1.187094421	1.061685419	1.327317056	0.002606221	0.01783717	0.634697071	3.010728147	BRCA	9.67868262	3.71E-22
739018	Vijver_BreastCancer.Vijver_Agilent	Breastcancer		VandeVijver	295	0.2678	ENSG00000237594	AP000251.3	1.068830821	1.046124773	1.092029702	1.23E-09	4.63E-08	0.748335938	6.075883	BRCA	9.67868262	3.71E-22
4046	Berwanger_Neuroblastoma.Berwanger	Braincancer	Neuroblastoma	Berwanger	86	0.1977	ENSG00000267219	AC010504.2	0.815421055	0.712640023	0.933025756	0.002993199	0.096689225	0.755656109	-2.96843552	GBM	-9.677539244	3.76E-22
41120	E-MTAB-179.NBCustomAgilent4x44K	Braincancer	Neuroblastoma	Oberthuer	478	0.1904	ENSG00000267219	AC010504.2	0.794748818	0.753544469	0.83820625	2.73E-17	9.51E-16	0.788332457	-8.457496903	GBM	-9.677539244	3.76E-22
56669	E-TABM-38.A-MEXP-255	Braincancer	Neuroblastoma	Westermann	251	0.1474	ENSG00000267219	AC010504.2	0.777305779	0.717197878	0.842451284	8.52E-10	3.25E-08	0.816103523	-6.134997097	GBM	-9.677539244	3.76E-22
379049	GSE1993.GPL96	Braincancer	Astrocytoma	Petalidis	60	1	ENSG00000267219	AC010504.2	0.940482467	0.900067602	0.982712042	0.006178709	0.017269925	0.618428491	-2.738143595	GBM	-9.677539244	3.76E-22
384833	GSE1993.GPL96	Braincancer	Glioblastoma	Petalidis	60	1	ENSG00000267219	AC010504.2	0.940482467	0.900067602	0.982712042	0.006178709	0.017269925	0.618428491	-2.738143595	GBM	-9.677539244	3.76E-22
543373	GSE4271.HGU133A_EntrezCDF.MAS5	Braincancer	Astrocytoma	Phillips	154	0.8052	ENSG00000267219	AC010504.2	0.913926823	0.862232761	0.968720135	0.002447817	0.024713569	0.619970739	-3.029718643	GBM	-9.677539244	3.76E-22
912	Berwanger_Neuroblastoma.Berwanger	Braincancer	Neuroblastoma	Berwanger	86	0.1977	ENSG00000265148	TSPOAP1-AS1	0.908501712	0.828362158	0.996394334	0.041687218	0.272710286	0.684162896	-2.03662916	GBM	-9.675968495	3.81E-22
41261	E-MTAB-179.NBCustomAgilent4x44K	Braincancer	Neuroblastoma	Oberthuer	478	0.1904	ENSG00000265148	TSPOAP1-AS1	0.763408095	0.721065074	0.808237619	1.82E-20	2.89E-18	0.809768319	-9.272445436	GBM	-9.675968495	3.81E-22
57420	E-TABM-38.A-MEXP-255	Braincancer	Neuroblastoma	Westermann	251	0.1474	ENSG00000265148	TSPOAP1-AS1	0.71429941	0.644674391	0.791443951	1.28E-10	1.03E-08	0.837095615	-6.42995473	GBM	-9.675968495	3.81E-22
377973	GSE1993.GPL96	Braincancer	Astrocytoma	Petalidis	60	1	ENSG00000265148	TSPOAP1-AS1	0.911548625	0.873390959	0.951373365	2.19E-05	0.000641262	0.651215376	-4.244759833	GBM	-9.675968495	3.81E-22
383757	GSE1993.GPL96	Braincancer	Glioblastoma	Petalidis	60	1	ENSG00000265148	TSPOAP1-AS1	0.911548625	0.873390959	0.951373365	2.19E-05	0.000641262	0.651215376	-4.244759833	GBM	-9.675968495	3.81E-22
972	Berwanger_Neuroblastoma.Berwanger	Braincancer	Neuroblastoma	Berwanger	86	0.1977	ENSG00000270426	RP11-326I11.5	0.81557899	0.671849984	0.990055971	0.03930288	0.264421671	0.661538462	-2.061001674	GBM	-9.674875349	3.86E-22
40469	E-MTAB-179.NBCustomAgilent4x44K	Braincancer	Neuroblastoma	Oberthuer	478	0.1904	ENSG00000270426	RP11-326I11.5	0.795644389	0.752910101	0.840804225	4.82E-16	1.01E-14	0.783197748	-8.115955236	GBM	-9.674875349	3.86E-22
58337	E-TABM-38.A-MEXP-255	Braincancer	Neuroblastoma	Westermann	251	0.1474	ENSG00000270426	RP11-326I11.5	0.760838267	0.684246599	0.846003281	4.44E-07	3.08E-06	0.824155284	-5.049137131	GBM	-9.674875349	3.86E-22
377431	GSE1993.GPL96	Braincancer	Astrocytoma	Petalidis	60	1	ENSG00000270426	RP11-326I11.5	0.93387078	0.899040375	0.970050577	0.000418899	0.002703678	0.637648389	-3.527881633	GBM	-9.674875349	3.86E-22
383215	GSE1993.GPL96	Braincancer	Glioblastoma	Petalidis	60	1	ENSG00000270426	RP11-326I11.5	0.93387078	0.899040375	0.970050577	0.000418899	0.002703678	0.637648389	-3.527881633	GBM	-9.674875349	3.86E-22
542502	GSE4271.HGU133A_EntrezCDF.MAS5	Braincancer	Astrocytoma	Phillips	154	0.8052	ENSG00000270426	RP11-326I11.5	0.96538404	0.933339048	0.998529255	0.040813614	0.112496894	0.591075347	-2.045418526	GBM	-9.674875349	3.86E-22
549779	GSE4412.HGU133A_EntrezCDF.MAS5	Braincancer	Astrocytoma	Freije	170	0.6941	ENSG00000270426	RP11-326I11.5	0.954041837	0.920413993	0.988898292	0.010177937	0.060041538	0.601744186	-2.569724663	GBM	-9.674875349	3.86E-22
705533	Pomeroy_CNS.GPL80	Braincancer	Medulloblastoma	Pomeroy	60	0.35	ENSG00000270426	RP11-326I11.5	0.774979247	0.642474696	0.934811654	0.007708469	0.751085227	0.715428571	-2.66457929	GBM	-9.674875349	3.86E-22
260278	GSE16011.HGU133Plus2_EntrezCDF.MAS5	Glioma	Glioma	Gravendeel	272	0.8824	ENSG00000223482	NUTM2A-AS1	0.882147768	0.863235987	0.901473868	8.24E-30	1.33E-26	0.710334264	-11.34076217	LGG	-9.66174838	4.38E-22
701286	Nutt_Glioma.HGU95Av2_EntrezCDF.MAS5	Glioma	Glioma	Nutt	50	0.66	ENSG00000223482	NUTM2A-AS1	0.874054513	0.807611096	0.945964334	0.000846671	0.017292494	0.654282766	-3.337068571	LGG	-9.66174838	4.38E-22
45715	E-MTAB-179.NBCustomAgilent4x44K	Braincancer	Neuroblastoma	Oberthuer	478	0.1904	ENSG00000269889	RP11-816J6.3	0.687343277	0.625874194	0.754849433	4.37E-15	6.74E-14	0.777073216	-7.843696898	GBM	-9.655844849	4.64E-22
60657	E-TABM-38.A-MEXP-255	Braincancer	Neuroblastoma	Westermann	251	0.1474	ENSG00000269889	RP11-816J6.3	0.697602011	0.612697858	0.794271695	5.37E-08	5.76E-07	0.778576564	-5.438534788	GBM	-9.655844849	4.64E-22
376104	GSE1993.GPL96	Braincancer	Astrocytoma	Petalidis	60	1	ENSG00000269889	RP11-816J6.3	0.843727857	0.782950253	0.909223407	8.40E-06	0.000497245	0.671565856	-4.45483809	GBM	-9.655844849	4.64E-22
381888	GSE1993.GPL96	Braincancer	Glioblastoma	Petalidis	60	1	ENSG00000269889	RP11-816J6.3	0.843727857	0.782950253	0.909223407	8.40E-06	0.000497245	0.671565856	-4.45483809	GBM	-9.655844849	4.64E-22
543341	GSE4271.HGU133A_EntrezCDF.MAS5	Braincancer	Astrocytoma	Phillips	154	0.8052	ENSG00000269889	RP11-816J6.3	0.902454244	0.846013447	0.962660423	0.001840399	0.022461317	0.611192392	-3.114847754	GBM	-9.655844849	4.64E-22
553853	GSE4412.HGU133A_EntrezCDF.MAS5	Braincancer	Astrocytoma	Freije	170	0.6941	ENSG00000269889	RP11-816J6.3	0.914895913	0.856000556	0.977843445	0.00879451	0.055977851	0.575904393	-2.619940534	GBM	-9.655844849	4.64E-22
4630	Berwanger_Neuroblastoma.Berwanger	Braincancer	Neuroblastoma	Berwanger	86	0.1977	ENSG00000271916	RP11-884K10.6	0.892805398	0.799624623	0.996844588	0.043783252	0.275228955	0.628959276	-2.016159963	GBM	-9.65561872	4.65E-22
43764	E-MTAB-179.NBCustomAgilent4x44K	Braincancer	Neuroblastoma	Oberthuer	478	0.1904	ENSG00000271916	RP11-884K10.6	0.735283971	0.682736492	0.791875818	4.36E-16	9.32E-15	0.775402889	-8.128170352	GBM	-9.65561872	4.65E-22
60898	E-TABM-38.A-MEXP-255	Braincancer	Neuroblastoma	Westermann	251	0.1474	ENSG00000271916	RP11-884K10.6	0.678444945	0.588247665	0.782472367	9.81E-08	9.12E-07	0.822717469	-5.33013478	GBM	-9.65561872	4.65E-22
201832	GSE13041.HGU133A_EntrezCDF.MAS5	Braincancer	Glioblastoma	Lee	267	0.9213	ENSG00000271916	RP11-884K10.6	0.958783636	0.920252397	0.99892819	0.044303658	0.639844715	0.531454454	-2.011206423	GBM	-9.65561872	4.65E-22
379017	GSE1993.GPL96	Braincancer	Astrocytoma	Petalidis	60	1	ENSG00000271916	RP11-884K10.6	0.895653585	0.841851324	0.952894318	0.000489344	0.002915038	0.629169022	-3.486522807	GBM	-9.65561872	4.65E-22
384801	GSE1993.GPL96	Braincancer	Glioblastoma	Petalidis	60	1	ENSG00000271916	RP11-884K10.6	0.895653585	0.841851324	0.952894318	0.000489344	0.002915038	0.629169022	-3.486522807	GBM	-9.65561872	4.65E-22
543709	GSE4271.HGU133A_EntrezCDF.MAS5	Braincancer	Astrocytoma	Phillips	154	0.8052	ENSG00000271916	RP11-884K10.6	0.902132472	0.843614152	0.964709986	0.002613088	0.02554534	0.604974396	-3.009928948	GBM	-9.65561872	4.65E-22
704932	Pomeroy_CNS.GPL80	Braincancer	Medulloblastoma	Pomeroy	60	0.35	ENSG00000271916	RP11-884K10.6	0.810118833	0.696342166	0.942485686	0.006389447	0.751085227	0.666285714	-2.727095895	GBM	-9.65561872	4.65E-22
47642	E-TABM-158.HTHGU133A_EntrezCDF.MAS5	Breastcancer		Chin	173	0.3526	ENSG00000243701	DUBR	0.954905162	0.925551613	0.985189647	0.003771885	0.212111217	0.646322856	-2.896634862	BRCA	-9.646213799	5.10E-22
137548	GSE10885.GPL887	Breastcancer		Hennessy	170	0.2882	ENSG00000243701	DUBR	0.920609894	0.869250523	0.975003815	0.004739145	0.052669092	0.745398773	-2.824249657	BRCA	-9.646213799	5.10E-22
245594	GSE1456.HGU133A_EntrezCDF.MAS5	Breastcancer		Pawitan	318	0.2516	ENSG00000243701	DUBR	0.934864045	0.898520413	0.972677715	0.000870695	0.016573759	0.649070632	-3.329284317	BRCA	-9.646213799	5.10E-22
353812	GSE19783.GPL6480	Breastcancer		Enerly	211	0.4408	ENSG00000243701	DUBR	0.97993621	0.961380293	0.99885028	0.037718213	0.479783836	0.610981308	-2.077903884	BRCA	-9.646213799	5.10E-22
390683	GSE20486.GPL6947	Breastcancer		Parris	97	0.4845	ENSG00000243701	DUBR	0.919571887	0.884234856	0.956321106	2.74E-05	0.000493042	0.702568864	-4.193824943	BRCA	-9.646213799	5.10E-22
447346	GSE24450.GPL6947	Breastcancer		Greco	183	0.2022	ENSG00000243701	DUBR	0.940396672	0.906495505	0.975565676	0.001036155	0.017203225	0.70619365	-3.280521153	BRCA	-9.646213799	5.10E-22
498748	GSE3143.HGU95Av2_EntrezCDF.MAS5	Breastcancer		Bild	158	0.3165	ENSG00000243701	DUBR	0.948379637	0.909535089	0.988883163	0.012996166	0.21435707	0.636294753	-2.48387434	BRCA	-9.646213799	5.10E-22
525739	GSE3494.HGU133A_EntrezCDF.MAS5	Breastcancer		Miller	502	0.2191	ENSG00000243701	DUBR	0.944721594	0.915556813	0.97481541	0.000379072	0.005753261	0.659041196	-3.554240533	BRCA	-9.646213799	5.10E-22
641902	GSE7390.HGU133A_EntrezCDF.MAS5	Breastcancer		Desmedt	198	0.2828	ENSG00000243701	DUBR	0.966883877	0.937263183	0.997440685	0.033889156	0.294444347	0.614276998	-2.121388095	BRCA	-9.646213799	5.10E-22
738440	Vijver_BreastCancer.Vijver_Agilent	Breastcancer		VandeVijver	295	0.2678	ENSG00000243701	DUBR	0.900450762	0.870897886	0.93100648	7.33E-10	3.80E-08	0.750188111	-6.158728962	BRCA	-9.646213799	5.10E-22
264001	GSE16011.HGU133Plus2_EntrezCDF.MAS5	Glioma	Glioma	Gravendeel	272	0.8824	ENSG00000250237	CTC-498J12.1	1.172436623	1.138772691	1.207095714	9.90E-27	1.45E-24	0.699132054	10.70258731	LGG	9.644910993	5.17E-22
700958	Nutt_Glioma.HGU95Av2_EntrezCDF.MAS5	Glioma	Glioma	Nutt	50	0.66	ENSG00000250237	CTC-498J12.1	1.143457334	1.001035826	1.30614174	0.048243393	0.141704394	0.624355005	1.975218187	LGG	9.644910993	5.17E-22
103581	GSE10645.GPL5858	Prostatecancer		Nakagawa	1192	0.3037	ENSG00000228862	RP11-91I20.3	0.85466305	0.809422383	0.902432332	1.52E-08	2.70E-07	0.640365308	-5.659656118	PRAD	-9.644691278	5.18E-22
104671	GSE10645.GPL5873	Prostatecancer		Nakagawa	1192	0.3037	ENSG00000228862	RP11-91I20.3	0.861689852	0.825592256	0.899365753	9.25E-12	1.72E-10	0.690472164	-6.817715696	PRAD	-9.644691278	5.18E-22
287066	GSE16560.GPL5474	Prostatecancer		Sboner	281	0.7331	ENSG00000228862	RP11-91I20.3	0.922531616	0.895417023	0.950467281	1.17E-07	9.91E-06	0.608044819	-5.29761773	PRAD	-9.644691278	5.18E-22
44203	E-MTAB-179.NBCustomAgilent4x44K	Braincancer	Neuroblastoma	Oberthuer	478	0.1904	ENSG00000262155	RP11-266L9.5	0.78345399	0.738831693	0.830771285	3.45E-16	7.72E-15	0.76058647	-8.156505768	GBM	-9.642761595	5.27E-22
60360	E-TABM-38.A-MEXP-255	Braincancer	Neuroblastoma	Westermann	251	0.1474	ENSG00000262155	RP11-266L9.5	0.737704002	0.671171877	0.810831343	2.82E-10	1.72E-08	0.822429907	-6.308317008	GBM	-9.642761595	5.27E-22
375442	GSE1993.GPL96	Braincancer	Astrocytoma	Petalidis	60	1	ENSG00000262155	RP11-266L9.5	0.947295788	0.914234131	0.98155306	0.002815264	0.009639236	0.586772188	-2.987220752	GBM	-9.642761595	5.27E-22
381226	GSE1993.GPL96	Braincancer	Glioblastoma	Petalidis	60	1	ENSG00000262155	RP11-266L9.5	0.947295788	0.914234131	0.98155306	0.002815264	0.009639236	0.586772188	-2.987220752	GBM	-9.642761595	5.27E-22
547422	GSE4271.HGU133A_EntrezCDF.MAS5	Braincancer	Astrocytoma	Phillips	154	0.8052	ENSG00000262155	RP11-266L9.5	0.952610541	0.913857287	0.993007174	0.021955989	0.07663659	0.585588881	-2.291128389	GBM	-9.642761595	5.27E-22
2688	Berwanger_Neuroblastoma.Berwanger	Braincancer	Neuroblastoma	Berwanger	86	0.1977	ENSG00000223969	AC002456.2	1.201614767	1.014350058	1.423451438	0.033603561	0.247657872	0.681447964	2.124796928	GBM	9.642380289	5.29E-22
44986	E-MTAB-179.NBCustomAgilent4x44K	Braincancer	Neuroblastoma	Oberthuer	478	0.1904	ENSG00000223969	AC002456.2	1.262632707	1.190122575	1.339560635	1.09E-14	1.49E-13	0.784682483	7.728117612	GBM	9.642380289	5.29E-22
57861	E-TABM-38.A-MEXP-255	Braincancer	Neuroblastoma	Westermann	251	0.1474	ENSG00000223969	AC002456.2	1.676436618	1.437741933	1.954759522	4.31E-11	5.01E-09	0.882818116	6.592951139	GBM	9.642380289	5.29E-22
379511	GSE1993.GPL96	Braincancer	Astrocytoma	Petalidis	60	1	ENSG00000223969	AC002456.2	1.086588257	1.039002956	1.136352918	0.000278435	0.002149782	0.624646693	3.6345794	GBM	9.642380289	5.29E-22
385295	GSE1993.GPL96	Braincancer	Glioblastoma	Petalidis	60	1	ENSG00000223969	AC002456.2	1.086588257	1.039002956	1.136352918	0.000278435	0.002149782	0.624646693	3.6345794	GBM	9.642380289	5.29E-22
546751	GSE4271.HGU133A_EntrezCDF.MAS5	Braincancer	Astrocytoma	Phillips	154	0.8052	ENSG00000223969	AC002456.2	1.083139762	1.040138681	1.127918581	0.000111544	0.010032104	0.651060717	3.864002472	GBM	9.642380289	5.29E-22
645925	GSE7696.HGU133Plus2_EntrezCDF.MAS5	Braincancer	Glioblastoma	Murat	80	0.8125	ENSG00000223969	AC002456.2	1.036847265	1.000404779	1.074617268	0.0474644	0.535047225	0.564369748	1.98213262	GBM	9.642380289	5.29E-22
1651	Berwanger_Neuroblastoma.Berwanger	Braincancer	Neuroblastoma	Berwanger	86	0.1977	ENSG00000267940	RP11-290F24.6	0.81798218	0.690641185	0.968802413	0.019961999	0.207363386	0.694117647	-2.32706137	GBM	-9.633369856	5.78E-22
42488	E-MTAB-179.NBCustomAgilent4x44K	Braincancer	Neuroblastoma	Oberthuer	478	0.1904	ENSG00000267940	RP11-290F24.6	0.747066503	0.700422	0.796817289	7.66E-19	5.78E-17	0.79557054	-8.864851682	GBM	-9.633369856	5.78E-22
60475	E-TABM-38.A-MEXP-255	Braincancer	Neuroblastoma	Westermann	251	0.1474	ENSG00000267940	RP11-290F24.6	0.654077532	0.572095859	0.747807227	5.19E-10	2.37E-08	0.839108555	-6.213160524	GBM	-9.633369856	5.78E-22
215264	GSE13041.HGU95Av2_EntrezCDF.MAS5	Braincancer	Glioblastoma	Lee	267	0.9213	ENSG00000267940	RP11-290F24.6	0.879040417	0.797002311	0.969522979	0.009904567	0.402125439	0.627502176	-2.579143369	GBM	-9.633369856	5.78E-22
378839	GSE1993.GPL96	Braincancer	Astrocytoma	Petalidis	60	1	ENSG00000267940	RP11-290F24.6	0.943923068	0.900383225	0.989568367	0.016611929	0.037307491	0.578858112	-2.395186142	GBM	-9.633369856	5.78E-22
384623	GSE1993.GPL96	Braincancer	Glioblastoma	Petalidis	60	1	ENSG00000267940	RP11-290F24.6	0.943923068	0.900383225	0.989568367	0.016611929	0.037307491	0.578858112	-2.395186142	GBM	-9.633369856	5.78E-22
546078	GSE4271.HGU133A_EntrezCDF.MAS5	Braincancer	Astrocytoma	Phillips	154	0.8052	ENSG00000267940	RP11-290F24.6	0.920179757	0.857697435	0.987213849	0.020413996	0.073530634	0.594367228	-2.318650476	GBM	-9.633369856	5.78E-22
244661	GSE1456.HGU133A_EntrezCDF.MAS5	Breastcancer		Pawitan	318	0.2516	ENSG00000235257	ITGA9-AS1	0.919395793	0.881010484	0.959453538	0.000112364	0.015945264	0.682527881	-3.862214628	BRCA	-9.628061153	6.09E-22
389674	GSE20486.GPL6947	Breastcancer		Parris	97	0.4845	ENSG00000235257	ITGA9-AS1	0.897285452	0.856776511	0.939709682	4.26E-06	0.000169954	0.699473847	-4.598212258	BRCA	-9.628061153	6.09E-22
444961	GSE24450.GPL6947	Breastcancer		Greco	183	0.2022	ENSG00000235257	ITGA9-AS1	0.923638767	0.880667573	0.968706693	0.001083263	0.017255749	0.690317523	-3.267958262	BRCA	-9.628061153	6.09E-22
528251	GSE3494.HGU133A_EntrezCDF.MAS5	Breastcancer		Miller	502	0.2191	ENSG00000235257	ITGA9-AS1	0.934262649	0.903974082	0.965566064	5.26E-05	0.003415788	0.66697047	-4.04385484	BRCA	-9.628061153	6.09E-22
642554	GSE7390.HGU133A_EntrezCDF.MAS5	Breastcancer		Desmedt	198	0.2828	ENSG00000235257	ITGA9-AS1	0.939841939	0.908533122	0.972229685	0.000331704	0.146981662	0.656985967	-3.589192493	BRCA	-9.628061153	6.09E-22
684485	GSE9893.GPL5049	Breastcancer		Chanrion	155	0.271	ENSG00000235257	ITGA9-AS1	0.826039889	0.733386603	0.930398639	0.001641306	0.013783625	0.687905209	-3.148464521	BRCA	-9.628061153	6.09E-22
741593	Vijver_BreastCancer.Vijver_Agilent	Breastcancer		VandeVijver	295	0.2678	ENSG00000235257	ITGA9-AS1	0.869292496	0.828794972	0.911768858	8.67E-09	1.44E-07	0.717254153	-5.754795146	BRCA	-9.628061153	6.09E-22
42311	E-MTAB-179.NBCustomAgilent4x44K	Braincancer	Neuroblastoma	Oberthuer	478	0.1904	ENSG00000259116	RP11-973N13.4	0.736428919	0.684084383	0.792778736	4.20E-16	9.08E-15	0.765349995	-8.132709476	GBM	-9.624890125	6.28E-22
58467	E-TABM-38.A-MEXP-255	Braincancer	Neuroblastoma	Westermann	251	0.1474	ENSG00000259116	RP11-973N13.4	0.733063731	0.646614897	0.831070296	1.23E-06	7.11E-06	0.755715313	-4.850213126	GBM	-9.624890125	6.28E-22
205500	GSE13041.HGU133Plus2_EntrezCDF.MAS5	Braincancer	Glioblastoma	Lee	267	0.9213	ENSG00000259116	RP11-973N13.4	0.828378725	0.699058777	0.981621767	0.029693523	0.962253114	0.626436782	-2.174154652	GBM	-9.624890125	6.28E-22
379751	GSE1993.GPL96	Braincancer	Astrocytoma	Petalidis	60	1	ENSG00000259116	RP11-973N13.4	0.866026446	0.797428576	0.940525369	0.000634868	0.003460362	0.601469757	-3.416263222	GBM	-9.624890125	6.28E-22
385535	GSE1993.GPL96	Braincancer	Glioblastoma	Petalidis	60	1	ENSG00000259116	RP11-973N13.4	0.866026446	0.797428576	0.940525369	0.000634868	0.003460362	0.601469757	-3.416263222	GBM	-9.624890125	6.28E-22
548492	GSE4412.HGU133A_EntrezCDF.MAS5	Braincancer	Astrocytoma	Freije	170	0.6941	ENSG00000259116	RP11-973N13.4	0.873137414	0.80508294	0.9469446	0.001050426	0.02201594	0.636627907	-3.276660571	GBM	-9.624890125	6.28E-22
103247	GSE10645.GPL5858	Prostatecancer		Nakagawa	1192	0.3037	ENSG00000231806	PCAT7	1.170668584	1.115606913	1.228447868	1.45E-10	4.79E-09	0.642364047	6.410629377	PRAD	9.618616088	6.67E-22
104013	GSE10645.GPL5873	Prostatecancer		Nakagawa	1192	0.3037	ENSG00000231806	PCAT7	1.151861478	1.10241953	1.203520827	2.68E-10	2.39E-09	0.64925201	6.316067784	PRAD	9.618616088	6.67E-22
286258	GSE16560.GPL5474	Prostatecancer		Sboner	281	0.7331	ENSG00000231806	PCAT7	1.074730816	1.037932014	1.112834282	5.03E-05	0.000758767	0.581989566	4.054399713	PRAD	9.618616088	6.67E-22
4292	Berwanger_Neuroblastoma.Berwanger	Braincancer	Neuroblastoma	Berwanger	86	0.1977	ENSG00000233016	SNHG7	1.179814793	1.033557315	1.346768994	0.014335175	0.177620007	0.707692308	2.448752908	GBM	9.612374637	7.09E-22
44767	E-MTAB-179.NBCustomAgilent4x44K	Braincancer	Neuroblastoma	Oberthuer	478	0.1904	ENSG00000233016	SNHG7	1.296779648	1.219019779	1.379499729	1.76E-16	4.32E-15	0.812521266	8.237203059	GBM	9.612374637	7.09E-22
56667	E-TABM-38.A-MEXP-255	Braincancer	Neuroblastoma	Westermann	251	0.1474	ENSG00000233016	SNHG7	1.485081362	1.302366271	1.693430412	3.55E-09	7.92E-08	0.854205607	5.903917535	GBM	9.612374637	7.09E-22
378196	GSE1993.GPL96	Braincancer	Astrocytoma	Petalidis	60	1	ENSG00000233016	SNHG7	1.078600497	1.038344369	1.120417337	9.67E-05	0.001247699	0.649519503	3.898833358	GBM	9.612374637	7.09E-22
383980	GSE1993.GPL96	Braincancer	Glioblastoma	Petalidis	60	1	ENSG00000233016	SNHG7	1.078600497	1.038344369	1.120417337	9.67E-05	0.001247699	0.649519503	3.898833358	GBM	9.612374637	7.09E-22
103328	GSE10645.GPL5858	Prostatecancer		Nakagawa	1192	0.3037	ENSG00000235029	MNX1-AS2	1.241790361	1.166931944	1.321450928	8.71E-12	4.65E-10	0.677680232	6.826386594	PRAD	9.609947212	7.26E-22
104123	GSE10645.GPL5873	Prostatecancer		Nakagawa	1192	0.3037	ENSG00000235029	MNX1-AS2	1.139788931	1.091403527	1.190319414	3.38E-09	2.28E-08	0.622515029	5.911851012	PRAD	9.609947212	7.26E-22
286883	GSE16560.GPL5474	Prostatecancer		Sboner	281	0.7331	ENSG00000235029	MNX1-AS2	1.091976436	1.04546513	1.140556965	7.43E-05	0.001003505	0.602412853	3.962005833	PRAD	9.609947212	7.26E-22
42786	E-MTAB-179.NBCustomAgilent4x44K	Braincancer	Neuroblastoma	Oberthuer	478	0.1904	ENSG00000272720	CTA-228A9.3	0.741130014	0.693465999	0.79207012	1.02E-18	7.31E-17	0.803550991	-8.833013376	GBM	-9.605936873	7.55E-22
57854	E-TABM-38.A-MEXP-255	Braincancer	Neuroblastoma	Westermann	251	0.1474	ENSG00000272720	CTA-228A9.3	0.633924399	0.542978242	0.740103585	7.97E-09	1.36E-07	0.869877786	-5.769075937	GBM	-9.605936873	7.55E-22
210497	GSE13041.HGU95Av2_EntrezCDF.MAS5	Braincancer	Glioblastoma	Lee	267	0.9213	ENSG00000272720	CTA-228A9.3	0.912682332	0.845305605	0.985429453	0.019539022	0.402125439	0.599651871	-2.335084215	GBM	-9.605936873	7.55E-22
379138	GSE1993.GPL96	Braincancer	Astrocytoma	Petalidis	60	1	ENSG00000272720	CTA-228A9.3	0.943293101	0.900814779	0.987774507	0.013020912	0.030747217	0.57772753	-2.48319682	GBM	-9.605936873	7.55E-22
384922	GSE1993.GPL96	Braincancer	Glioblastoma	Petalidis	60	1	ENSG00000272720	CTA-228A9.3	0.943293101	0.900814779	0.987774507	0.013020912	0.030747217	0.57772753	-2.48319682	GBM	-9.605936873	7.55E-22
543824	GSE4271.HGU133A_EntrezCDF.MAS5	Braincancer	Astrocytoma	Phillips	154	0.8052	ENSG00000272720	CTA-228A9.3	0.901240671	0.849352341	0.956298944	0.000588386	0.015494161	0.636064375	-3.436912399	GBM	-9.605936873	7.55E-22
2042	Berwanger_Neuroblastoma.Berwanger	Braincancer	Neuroblastoma	Berwanger	86	0.1977	ENSG00000250081	CTD-2116N20.1	1.394244103	1.155692162	1.682036691	0.000517955	0.060392506	0.809049774	3.471294675	GBM	9.6025304	7.80E-22
42514	E-MTAB-179.NBCustomAgilent4x44K	Braincancer	Neuroblastoma	Oberthuer	478	0.1904	ENSG00000250081	CTD-2116N20.1	1.16112799	1.117254382	1.206724477	2.92E-14	3.54E-13	0.759441987	7.601771722	GBM	9.6025304	7.80E-22
59765	E-TABM-38.A-MEXP-255	Braincancer	Neuroblastoma	Westermann	251	0.1474	ENSG00000250081	CTD-2116N20.1	1.180855182	1.104028442	1.263028115	1.28E-06	7.31E-06	0.814665708	4.843270242	GBM	9.6025304	7.80E-22
380446	GSE1993.GPL96	Braincancer	Astrocytoma	Petalidis	60	1	ENSG00000250081	CTD-2116N20.1	1.042002268	1.017847248	1.066730522	0.000585545	0.003287579	0.657433578	3.438223149	GBM	9.6025304	7.80E-22
386230	GSE1993.GPL96	Braincancer	Glioblastoma	Petalidis	60	1	ENSG00000250081	CTD-2116N20.1	1.042002268	1.017847248	1.066730522	0.000585545	0.003287579	0.657433578	3.438223149	GBM	9.6025304	7.80E-22
546103	GSE4271.HGU133A_EntrezCDF.MAS5	Braincancer	Astrocytoma	Phillips	154	0.8052	ENSG00000250081	CTD-2116N20.1	1.061299695	1.023223269	1.100793029	0.001415336	0.020894078	0.630943672	3.191505102	GBM	9.6025304	7.80E-22
552664	GSE4412.HGU133A_EntrezCDF.MAS5	Braincancer	Astrocytoma	Freije	170	0.6941	ENSG00000250081	CTD-2116N20.1	1.04320119	1.010795561	1.076645729	0.008617107	0.055436183	0.607235142	2.626882555	GBM	9.6025304	7.80E-22
2950	Berwanger_Neuroblastoma.Berwanger	Braincancer	Neuroblastoma	Berwanger	86	0.1977	ENSG00000265091	RP11-835E18.5	1.266042837	1.024542167	1.564469005	0.028926267	0.240246153	0.680542986	2.184489922	GBM	9.600318683	7.97E-22
44885	E-MTAB-179.NBCustomAgilent4x44K	Braincancer	Neuroblastoma	Oberthuer	478	0.1904	ENSG00000265091	RP11-835E18.5	1.205571511	1.155574482	1.25773171	5.11E-18	2.46E-16	0.785053667	8.650993021	GBM	9.600318683	7.97E-22
59950	E-TABM-38.A-MEXP-255	Braincancer	Neuroblastoma	Westermann	251	0.1474	ENSG00000265091	RP11-835E18.5	1.241752912	1.164393904	1.324251433	4.18E-11	5.01E-09	0.831631919	6.597595743	GBM	9.600318683	7.97E-22
377949	GSE1993.GPL96	Braincancer	Astrocytoma	Petalidis	60	1	ENSG00000265091	RP11-835E18.5	1.05187837	1.005490095	1.100406769	0.02795707	0.056411631	0.567552289	2.197888256	GBM	9.600318683	7.97E-22
383733	GSE1993.GPL96	Braincancer	Glioblastoma	Petalidis	60	1	ENSG00000265091	RP11-835E18.5	1.05187837	1.005490095	1.100406769	0.02795707	0.056411631	0.567552289	2.197888256	GBM	9.600318683	7.97E-22
3792	Berwanger_Neuroblastoma.Berwanger	Braincancer	Neuroblastoma	Berwanger	86	0.1977	ENSG00000253741	CTD-2292P10.4	0.729273992	0.563792839	0.943326198	0.016204336	0.190511641	0.670588235	-2.404280453	GBM	-9.60000602	7.99E-22
45724	E-MTAB-179.NBCustomAgilent4x44K	Braincancer	Neuroblastoma	Oberthuer	478	0.1904	ENSG00000253741	CTD-2292P10.4	0.752536928	0.70192964	0.806792868	1.20E-15	2.18E-14	0.775897801	-8.004205803	GBM	-9.60000602	7.99E-22
59695	E-TABM-38.A-MEXP-255	Braincancer	Neuroblastoma	Westermann	251	0.1474	ENSG00000253741	CTD-2292P10.4	0.71974432	0.640630173	0.80862861	3.11E-08	3.74E-07	0.78519051	-5.535312457	GBM	-9.60000602	7.99E-22
207096	GSE13041.HGU133Plus2_EntrezCDF.MAS5	Braincancer	Glioblastoma	Lee	267	0.9213	ENSG00000253741	CTD-2292P10.4	0.893713124	0.809505131	0.986680773	0.026045852	0.962253114	0.663793103	-2.22552743	GBM	-9.60000602	7.99E-22
379885	GSE1993.GPL96	Braincancer	Astrocytoma	Petalidis	60	1	ENSG00000253741	CTD-2292P10.4	0.882496126	0.832343184	0.935671039	2.82E-05	0.000713687	0.665912945	-4.187302289	GBM	-9.60000602	7.99E-22
385669	GSE1993.GPL96	Braincancer	Glioblastoma	Petalidis	60	1	ENSG00000253741	CTD-2292P10.4	0.882496126	0.832343184	0.935671039	2.82E-05	0.000713687	0.665912945	-4.187302289	GBM	-9.60000602	7.99E-22
48974	E-TABM-158.HTHGU133A_EntrezCDF.MAS5	Breastcancer		Chin	173	0.3526	ENSG00000228775	WEE2-AS1	0.922638984	0.861763409	0.987814853	0.020777574	0.265656127	0.609703998	-2.31200198	BRCA	-9.599756745	8.01E-22
244977	GSE1456.HGU133A_EntrezCDF.MAS5	Breastcancer		Pawitan	318	0.2516	ENSG00000228775	WEE2-AS1	0.893539713	0.842947845	0.947167993	0.000153592	0.015945264	0.68401487	-3.785189051	BRCA	-9.599756745	8.01E-22
389250	GSE20486.GPL6947	Breastcancer		Parris	97	0.4845	ENSG00000228775	WEE2-AS1	0.912336811	0.86622659	0.960901531	0.000525889	0.004101118	0.674713711	-3.467211028	BRCA	-9.599756745	8.01E-22
447096	GSE24450.GPL6947	Breastcancer		Greco	183	0.2022	ENSG00000228775	WEE2-AS1	0.916856502	0.869413368	0.966888566	0.001364435	0.018770723	0.678165425	-3.202070714	BRCA	-9.599756745	8.01E-22
527591	GSE3494.HGU133A_EntrezCDF.MAS5	Breastcancer		Miller	502	0.2191	ENSG00000228775	WEE2-AS1	0.89164734	0.844523738	0.941400393	3.48E-05	0.003376047	0.666150201	-4.139715478	BRCA	-9.599756745	8.01E-22
642012	GSE7390.HGU133A_EntrezCDF.MAS5	Breastcancer		Desmedt	198	0.2828	ENSG00000228775	WEE2-AS1	0.912489711	0.864289641	0.963377823	0.00094156	0.200365658	0.642342892	-3.307430584	BRCA	-9.599756745	8.01E-22
684188	GSE9893.GPL5049	Breastcancer		Chanrion	155	0.271	ENSG00000228775	WEE2-AS1	0.821482122	0.734222941	0.919111676	0.000598903	0.008609555	0.663536776	-3.432110802	BRCA	-9.599756745	8.01E-22
740444	Vijver_BreastCancer.Vijver_Agilent	Breastcancer		VandeVijver	295	0.2678	ENSG00000228775	WEE2-AS1	0.85198108	0.808359542	0.897956568	2.32E-09	6.32E-08	0.7348498	-5.973823168	BRCA	-9.599756745	8.01E-22
4591	Berwanger_Neuroblastoma.Berwanger	Braincancer	Neuroblastoma	Berwanger	86	0.1977	ENSG00000250125	RP11-707A18.1	0.544156499	0.406844782	0.727811462	4.11E-05	0.044624736	0.85158371	-4.101282761	GBM	-9.59966179	8.02E-22
44741	E-MTAB-179.NBCustomAgilent4x44K	Braincancer	Neuroblastoma	Oberthuer	478	0.1904	ENSG00000250125	RP11-707A18.1	0.795426582	0.75232686	0.840995425	8.11E-16	1.53E-14	0.766772866	-8.052574367	GBM	-9.59966179	8.02E-22
59805	E-TABM-38.A-MEXP-255	Braincancer	Neuroblastoma	Westermann	251	0.1474	ENSG00000250125	RP11-707A18.1	0.737554967	0.659580118	0.824747919	9.31E-08	8.83E-07	0.817685119	-5.339689319	GBM	-9.59966179	8.02E-22
376714	GSE1993.GPL96	Braincancer	Astrocytoma	Petalidis	60	1	ENSG00000250125	RP11-707A18.1	0.911510178	0.868172705	0.957010974	0.000193054	0.001793239	0.639344262	-3.727936361	GBM	-9.59966179	8.02E-22
382498	GSE1993.GPL96	Braincancer	Glioblastoma	Petalidis	60	1	ENSG00000250125	RP11-707A18.1	0.911510178	0.868172705	0.957010974	0.000193054	0.001793239	0.639344262	-3.727936361	GBM	-9.59966179	8.02E-22
545047	GSE4271.HGU133A_EntrezCDF.MAS5	Braincancer	Astrocytoma	Phillips	154	0.8052	ENSG00000250125	RP11-707A18.1	0.898465659	0.848122414	0.951797203	0.000273523	0.012690579	0.653986832	-3.639165886	GBM	-9.59966179	8.02E-22
135156	GSE10885.GPL887	Breastcancer		Hennessy	170	0.2882	ENSG00000259883	EHD4-AS1	0.87792094	0.802085277	0.960926722	0.004733	0.052669092	0.708588957	-2.824665502	BRCA	-9.599619135	8.02E-22
243201	GSE1456.HGU133A_EntrezCDF.MAS5	Breastcancer		Pawitan	318	0.2516	ENSG00000259883	EHD4-AS1	0.885072295	0.821424479	0.953651843	0.001344535	0.020074321	0.656877323	-3.206300589	BRCA	-9.599619135	8.02E-22
388087	GSE20486.GPL6947	Breastcancer		Parris	97	0.4845	ENSG00000259883	EHD4-AS1	0.892520811	0.838813798	0.949666542	0.000329468	0.002926665	0.667904673	-3.590955416	BRCA	-9.599619135	8.02E-22
445319	GSE24450.GPL6947	Breastcancer		Greco	183	0.2022	ENSG00000259883	EHD4-AS1	0.896609599	0.843269323	0.953323868	0.000487639	0.016672625	0.715405723	-3.487456284	BRCA	-9.599619135	8.02E-22
526791	GSE3494.HGU133A_EntrezCDF.MAS5	Breastcancer		Miller	502	0.2191	ENSG00000259883	EHD4-AS1	0.897894324	0.848960629	0.949648534	0.000165307	0.004153416	0.659770324	-3.766870437	BRCA	-9.599619135	8.02E-22
641199	GSE7390.HGU133A_EntrezCDF.MAS5	Breastcancer		Desmedt	198	0.2828	ENSG00000259883	EHD4-AS1	0.935865554	0.885778766	0.988784524	0.018183513	0.24035674	0.630506406	-2.361859887	BRCA	-9.599619135	8.02E-22
685214	GSE9893.GPL5049	Breastcancer		Chanrion	155	0.271	ENSG00000259883	EHD4-AS1	0.884248367	0.787806956	0.992495902	0.036815806	0.093733667	0.60295104	-2.08780082	BRCA	-9.599619135	8.02E-22
741225	Vijver_BreastCancer.Vijver_Agilent	Breastcancer		VandeVijver	295	0.2678	ENSG00000259883	EHD4-AS1	0.842169499	0.800600029	0.885897376	2.91E-11	1.13E-08	0.730798171	-6.650968669	BRCA	-9.599619135	8.02E-22
260264	GSE16011.HGU133Plus2_EntrezCDF.MAS5	Glioma	Glioma	Gravendeel	272	0.8824	ENSG00000234161	PABPC5-AS1	0.89659812	0.879583611	0.913941755	6.00E-29	4.19E-26	0.719644412	-11.16572068	LGG	-9.595901275	8.32E-22
697634	Nutt_Glioma.HGU95Av2_EntrezCDF.MAS5	Glioma	Glioma	Nutt	50	0.66	ENSG00000234161	PABPC5-AS1	0.922404961	0.851055539	0.999736061	0.04925352	0.143457521	0.60371517	-1.966390497	LGG	-9.595901275	8.32E-22
135445	GSE10885.GPL887	Breastcancer		Hennessy	170	0.2882	ENSG00000273366	CTA-989H11.1	1.076676611	1.013565212	1.143717751	0.016522886	0.069630329	0.705521472	2.397156022	BRCA	9.593816109	8.49E-22
243477	GSE1456.HGU133A_EntrezCDF.MAS5	Breastcancer		Pawitan	318	0.2516	ENSG00000273366	CTA-989H11.1	1.058686145	1.021385339	1.097349168	0.001832007	0.023430065	0.649814126	3.116195561	BRCA	9.593816109	8.49E-22
388256	GSE20486.GPL6947	Breastcancer		Parris	97	0.4845	ENSG00000273366	CTA-989H11.1	1.098666166	1.047087265	1.152785813	0.00012533	0.001504024	0.663881151	3.835458873	BRCA	9.593816109	8.49E-22
447923	GSE24450.GPL6947	Breastcancer		Greco	183	0.2022	ENSG00000273366	CTA-989H11.1	1.076353105	1.036825593	1.117387548	0.000116019	0.016672625	0.735593885	3.854388936	BRCA	9.593816109	8.49E-22
497011	GSE3143.HGU95Av2_EntrezCDF.MAS5	Breastcancer		Bild	158	0.3165	ENSG00000273366	CTA-989H11.1	1.070903049	1.014463142	1.130483005	0.013146383	0.21435707	0.624360674	2.479779008	BRCA	9.593816109	8.49E-22
525900	GSE3494.HGU133A_EntrezCDF.MAS5	Breastcancer		Miller	502	0.2191	ENSG00000273366	CTA-989H11.1	1.067042218	1.034493935	1.100614569	4.03E-05	0.003376047	0.673988334	4.105570553	BRCA	9.593816109	8.49E-22
682823	GSE9893.GPL5049	Breastcancer		Chanrion	155	0.271	ENSG00000273366	CTA-989H11.1	1.202445647	1.089355606	1.327275984	0.000253899	0.006169065	0.657947686	3.658294609	BRCA	9.593816109	8.49E-22
739448	Vijver_BreastCancer.Vijver_Agilent	Breastcancer		VandeVijver	295	0.2678	ENSG00000273366	CTA-989H11.1	1.09812815	1.064721703	1.13258275	2.87E-09	7.17E-08	0.727498987	5.938656257	BRCA	9.593816109	8.49E-22
4089	Berwanger_Neuroblastoma.Berwanger	Braincancer	Neuroblastoma	Berwanger	86	0.1977	ENSG00000230798	FOXD3-AS1	1.347249934	1.095340662	1.657093951	0.004769392	0.110887269	0.746606335	2.822210077	GBM	9.585997687	9.16E-22
42747	E-MTAB-179.NBCustomAgilent4x44K	Braincancer	Neuroblastoma	Oberthuer	478	0.1904	ENSG00000230798	FOXD3-AS1	1.178493427	1.12974525	1.229345074	2.54E-14	3.15E-13	0.795972656	7.619851364	GBM	9.585997687	9.16E-22
59999	E-TABM-38.A-MEXP-255	Braincancer	Neuroblastoma	Westermann	251	0.1474	ENSG00000230798	FOXD3-AS1	1.233383486	1.155467637	1.31655338	2.97E-10	1.74E-08	0.826887132	6.300172572	GBM	9.585997687	9.16E-22
376907	GSE1993.GPL96	Braincancer	Astrocytoma	Petalidis	60	1	ENSG00000230798	FOXD3-AS1	1.044241458	1.022616622	1.066323585	5.02E-05	0.000925138	0.652911249	4.054666532	GBM	9.585997687	9.16E-22
382691	GSE1993.GPL96	Braincancer	Glioblastoma	Petalidis	60	1	ENSG00000230798	FOXD3-AS1	1.044241458	1.022616622	1.066323585	5.02E-05	0.000925138	0.652911249	4.054666532	GBM	9.585997687	9.16E-22
543420	GSE4271.HGU133A_EntrezCDF.MAS5	Braincancer	Astrocytoma	Phillips	154	0.8052	ENSG00000230798	FOXD3-AS1	1.063651138	1.024564096	1.104229348	0.001236455	0.019588932	0.618507681	3.230334422	GBM	9.585997687	9.16E-22
50162	E-TABM-158.HTHGU133A_EntrezCDF.MAS5	Breastcancer		Chin	173	0.3526	ENSG00000273132	RP11-350J20.12	1.087309901	1.033609634	1.143800119	0.001198803	0.208599335	0.662191028	3.239164827	BRCA	9.584814096	9.26E-22
137010	GSE10885.GPL887	Breastcancer		Hennessy	170	0.2882	ENSG00000273132	RP11-350J20.12	1.098377752	1.010156691	1.194303515	0.028054942	0.092842746	0.680981595	2.196517243	BRCA	9.584814096	9.26E-22
243227	GSE1456.HGU133A_EntrezCDF.MAS5	Breastcancer		Pawitan	318	0.2516	ENSG00000273132	RP11-350J20.12	1.075948793	1.022511506	1.132178757	0.004855111	0.034604847	0.617100372	2.816492915	BRCA	9.584814096	9.26E-22
354488	GSE19783.GPL6480	Breastcancer		Enerly	211	0.4408	ENSG00000273132	RP11-350J20.12	1.046406808	1.006294457	1.088118095	0.022930066	0.434698273	0.613084112	2.274597836	BRCA	9.584814096	9.26E-22
387993	GSE20486.GPL6947	Breastcancer		Parris	97	0.4845	ENSG00000273132	RP11-350J20.12	1.07674051	1.036426262	1.118622877	0.000146095	0.001641135	0.681213247	3.797614161	BRCA	9.584814096	9.26E-22
445836	GSE24450.GPL6947	Breastcancer		Greco	183	0.2022	ENSG00000273132	RP11-350J20.12	1.068623185	1.025700963	1.113341561	0.001507671	0.020013594	0.695609565	3.173202933	BRCA	9.584814096	9.26E-22
497967	GSE3143.HGU95Av2_EntrezCDF.MAS5	Breastcancer		Bild	158	0.3165	ENSG00000273132	RP11-350J20.12	1.062891145	1.002284218	1.127162902	0.041737148	0.280478167	0.614699754	2.036131541	BRCA	9.584814096	9.26E-22
527912	GSE3494.HGU133A_EntrezCDF.MAS5	Breastcancer		Miller	502	0.2191	ENSG00000273132	RP11-350J20.12	1.075835544	1.030452896	1.12321691	0.000886849	0.008815187	0.649744805	3.324161106	BRCA	9.584814096	9.26E-22
642336	GSE7390.HGU133A_EntrezCDF.MAS5	Breastcancer		Desmedt	198	0.2828	ENSG00000273132	RP11-350J20.12	1.051657686	1.009995947	1.095037947	0.014596262	0.228732367	0.624039048	2.442244392	BRCA	9.584814096	9.26E-22
684143	GSE9893.GPL5049	Breastcancer		Chanrion	155	0.271	ENSG00000273132	RP11-350J20.12	1.225725425	1.061246173	1.415696805	0.005630699	0.027790497	0.618824055	2.768546257	BRCA	9.584814096	9.26E-22
741773	Vijver_BreastCancer.Vijver_Agilent	Breastcancer		VandeVijver	295	0.2678	ENSG00000273132	RP11-350J20.12	1.141914598	1.093659926	1.192298372	1.70E-09	5.30E-08	0.720090293	6.024098139	BRCA	9.584814096	9.26E-22
42773	E-MTAB-179.NBCustomAgilent4x44K	Braincancer	Neuroblastoma	Oberthuer	478	0.1904	ENSG00000231329	RP1-225E12.2	0.721402757	0.670777444	0.775848894	1.41E-18	9.02E-17	0.793343438	-8.796586918	GBM	-9.58416242	9.32E-22
60639	E-TABM-38.A-MEXP-255	Braincancer	Neuroblastoma	Westermann	251	0.1474	ENSG00000231329	RP1-225E12.2	0.651679084	0.571860867	0.74263803	1.33E-10	1.03E-08	0.872178289	-6.42342663	GBM	-9.58416242	9.32E-22
380583	GSE1993.GPL96	Braincancer	Astrocytoma	Petalidis	60	1	ENSG00000231329	RP1-225E12.2	0.89243232	0.840213085	0.94789698	0.000216151	0.001902593	0.634256642	-3.699351111	GBM	-9.58416242	9.32E-22
386367	GSE1993.GPL96	Braincancer	Glioblastoma	Petalidis	60	1	ENSG00000231329	RP1-225E12.2	0.89243232	0.840213085	0.94789698	0.000216151	0.001902593	0.634256642	-3.699351111	GBM	-9.58416242	9.32E-22
542794	GSE4271.HGU133A_EntrezCDF.MAS5	Braincancer	Astrocytoma	Phillips	154	0.8052	ENSG00000231329	RP1-225E12.2	0.914718711	0.851141639	0.983044751	0.015298823	0.061426455	0.595464521	-2.425226871	GBM	-9.58416242	9.32E-22
40811	E-MTAB-179.NBCustomAgilent4x44K	Braincancer	Neuroblastoma	Oberthuer	478	0.1904	ENSG00000237438	CECR7	0.700366808	0.650481828	0.754077432	3.49E-21	8.55E-19	0.79962263	-9.446951738	GBM	-9.581632495	9.55E-22
56967	E-TABM-38.A-MEXP-255	Braincancer	Neuroblastoma	Westermann	251	0.1474	ENSG00000237438	CECR7	0.792880595	0.720542718	0.872480731	1.99E-06	1.06E-05	0.735873472	-4.754713594	GBM	-9.581632495	9.55E-22
375700	GSE1993.GPL96	Braincancer	Astrocytoma	Petalidis	60	1	ENSG00000237438	CECR7	0.918549097	0.874673316	0.964625796	0.000668553	0.003569939	0.616167326	-3.402160608	GBM	-9.581632495	9.55E-22
381484	GSE1993.GPL96	Braincancer	Glioblastoma	Petalidis	60	1	ENSG00000237438	CECR7	0.918549097	0.874673316	0.964625796	0.000668553	0.003569939	0.616167326	-3.402160608	GBM	-9.581632495	9.55E-22
546586	GSE4271.HGU133A_EntrezCDF.MAS5	Braincancer	Astrocytoma	Phillips	154	0.8052	ENSG00000237438	CECR7	0.919395562	0.870834382	0.970664706	0.002402438	0.024468036	0.594732992	-3.035366187	GBM	-9.581632495	9.55E-22
43786	E-MTAB-179.NBCustomAgilent4x44K	Braincancer	Neuroblastoma	Oberthuer	478	0.1904	ENSG00000259255	RP11-627D16.1	0.617896708	0.552016647	0.691639182	5.79E-17	1.72E-15	0.806582325	-8.369410071	GBM	-9.579383176	9.76E-22
57756	E-TABM-38.A-MEXP-255	Braincancer	Neuroblastoma	Westermann	251	0.1474	ENSG00000259255	RP11-627D16.1	0.659905118	0.575369554	0.756860981	2.80E-09	6.74E-08	0.79209202	-5.942924744	GBM	-9.579383176	9.76E-22
201854	GSE13041.HGU133A_EntrezCDF.MAS5	Braincancer	Glioblastoma	Lee	267	0.9213	ENSG00000259255	RP11-627D16.1	0.95957223	0.924675351	0.995786103	0.029007606	0.592613137	0.538668009	-2.183383145	GBM	-9.579383176	9.76E-22
380134	GSE1993.GPL96	Braincancer	Astrocytoma	Petalidis	60	1	ENSG00000259255	RP11-627D16.1	0.857654137	0.799208987	0.920373308	2.01E-05	0.000636178	0.639344262	-4.264206055	GBM	-9.579383176	9.76E-22
385918	GSE1993.GPL96	Braincancer	Glioblastoma	Petalidis	60	1	ENSG00000259255	RP11-627D16.1	0.857654137	0.799208987	0.920373308	2.01E-05	0.000636178	0.639344262	-4.264206055	GBM	-9.579383176	9.76E-22
548947	GSE4412.HGU133A_EntrezCDF.MAS5	Braincancer	Astrocytoma	Freije	170	0.6941	ENSG00000259255	RP11-627D16.1	0.910671221	0.858421131	0.966101653	0.001909894	0.028887776	0.625968992	-3.10389757	GBM	-9.579383176	9.76E-22
4470	Berwanger_Neuroblastoma.Berwanger	Braincancer	Neuroblastoma	Berwanger	86	0.1977	ENSG00000253138	LINC00967	0.600896283	0.461279415	0.782771421	0.000159778	0.044624736	0.794570136	-3.775358602	GBM	-9.57511706	1.02E-21
40930	E-MTAB-179.NBCustomAgilent4x44K	Braincancer	Neuroblastoma	Oberthuer	478	0.1904	ENSG00000253138	LINC00967	0.772553196	0.722075925	0.82655912	7.15E-14	7.72E-13	0.748337406	-7.485171411	GBM	-9.57511706	1.02E-21
57574	E-TABM-38.A-MEXP-255	Braincancer	Neuroblastoma	Westermann	251	0.1474	ENSG00000253138	LINC00967	0.804797465	0.730709313	0.886397571	1.05E-05	4.46E-05	0.717613228	-4.40730189	GBM	-9.57511706	1.02E-21
212041	GSE13041.HGU95Av2_EntrezCDF.MAS5	Braincancer	Glioblastoma	Lee	267	0.9213	ENSG00000253138	LINC00967	0.925611092	0.864568497	0.990963582	0.026368103	0.404721313	0.597911227	-2.220746991	GBM	-9.57511706	1.02E-21
379589	GSE1993.GPL96	Braincancer	Astrocytoma	Petalidis	60	1	ENSG00000253138	LINC00967	0.866914387	0.809212804	0.92873043	4.83E-05	0.000915155	0.664782363	-4.063868707	GBM	-9.57511706	1.02E-21
385373	GSE1993.GPL96	Braincancer	Glioblastoma	Petalidis	60	1	ENSG00000253138	LINC00967	0.866914387	0.809212804	0.92873043	4.83E-05	0.000915155	0.664782363	-4.063868707	GBM	-9.57511706	1.02E-21
548001	GSE4271.HGU133A_EntrezCDF.MAS5	Braincancer	Astrocytoma	Phillips	154	0.8052	ENSG00000253138	LINC00967	0.931693058	0.882632548	0.983480561	0.010362287	0.049365863	0.603511339	-2.563499418	GBM	-9.57511706	1.02E-21
138386	GSE10885.GPL887	Breastcancer		Hennessy	170	0.2882	ENSG00000237529	RP11-439K3.3	0.833365731	0.744424193	0.932933733	0.00154797	0.052669092	0.782208589	-3.165537005	BRCA	-9.574942567	1.02E-21
141993	GSE10886.GPL1390	Breastcancer		Parker	203	0.197	ENSG00000237529	RP11-439K3.3	0.956929685	0.923424416	0.99165065	0.015476258	0.585166399	0.628335301	-2.421038032	BRCA	-9.574942567	1.02E-21
244611	GSE1456.HGU133A_EntrezCDF.MAS5	Breastcancer		Pawitan	318	0.2516	ENSG00000237529	RP11-439K3.3	0.878376212	0.803842013	0.959821405	0.004151902	0.032392074	0.633828996	-2.866384049	BRCA	-9.574942567	1.02E-21
389489	GSE20486.GPL6947	Breastcancer		Parris	97	0.4845	ENSG00000237529	RP11-439K3.3	0.842001972	0.781269541	0.907455472	6.72E-06	0.000212874	0.702568864	-4.502419038	BRCA	-9.574942567	1.02E-21
446728	GSE24450.GPL6947	Breastcancer		Greco	183	0.2022	ENSG00000237529	RP11-439K3.3	0.859617414	0.799040661	0.924786603	4.97E-05	0.016672625	0.742061936	-4.057162659	BRCA	-9.574942567	1.02E-21
496421	GSE3143.HGU95Av2_EntrezCDF.MAS5	Breastcancer		Bild	158	0.3165	ENSG00000237529	RP11-439K3.3	0.921921641	0.850355192	0.999511169	0.048629752	0.299966757	0.616025762	-1.971823555	BRCA	-9.574942567	1.02E-21
527104	GSE3494.HGU133A_EntrezCDF.MAS5	Breastcancer		Miller	502	0.2191	ENSG00000237529	RP11-439K3.3	0.880634105	0.821110624	0.944472528	0.000371004	0.005719115	0.652296755	-3.559894632	BRCA	-9.574942567	1.02E-21
639371	GSE7390.HGU133A_EntrezCDF.MAS5	Breastcancer		Desmedt	198	0.2828	ENSG00000237529	RP11-439K3.3	0.874541494	0.814148635	0.939414244	0.000240825	0.146981662	0.657962172	-3.671824983	BRCA	-9.574942567	1.02E-21
738435	Vijver_BreastCancer.Vijver_Agilent	Breastcancer		VandeVijver	295	0.2678	ENSG00000237529	RP11-439K3.3	0.831121035	0.782310824	0.882976631	2.09E-09	5.95E-08	0.722116108	-5.990318298	BRCA	-9.574942567	1.02E-21
3642	Berwanger_Neuroblastoma.Berwanger	Braincancer	Neuroblastoma	Berwanger	86	0.1977	ENSG00000246627	CACNA1C-AS1	0.746244764	0.614146841	0.90675586	0.003232712	0.099873772	0.698642534	-2.944696924	GBM	-9.574490774	1.02E-21
45211	E-MTAB-179.NBCustomAgilent4x44K	Braincancer	Neuroblastoma	Oberthuer	478	0.1904	ENSG00000246627	CACNA1C-AS1	0.767983443	0.720469354	0.818631029	5.43E-16	1.10E-14	0.788301525	-8.101508466	GBM	-9.574490774	1.02E-21
59907	E-TABM-38.A-MEXP-255	Braincancer	Neuroblastoma	Westermann	251	0.1474	ENSG00000246627	CACNA1C-AS1	0.802743759	0.734478777	0.877353523	1.26E-06	7.24E-06	0.769949676	-4.845517486	GBM	-9.574490774	1.02E-21
215101	GSE13041.HGU95Av2_EntrezCDF.MAS5	Braincancer	Glioblastoma	Lee	267	0.9213	ENSG00000246627	CACNA1C-AS1	0.90387039	0.833262479	0.980461383	0.01487363	0.402125439	0.607484769	-2.435441478	GBM	-9.574490774	1.02E-21
376816	GSE1993.GPL96	Braincancer	Astrocytoma	Petalidis	60	1	ENSG00000246627	CACNA1C-AS1	0.909674777	0.86193118	0.96006296	0.000578144	0.003258678	0.614471453	-3.441666034	GBM	-9.574490774	1.02E-21
382600	GSE1993.GPL96	Braincancer	Glioblastoma	Petalidis	60	1	ENSG00000246627	CACNA1C-AS1	0.909674777	0.86193118	0.96006296	0.000578144	0.003258678	0.614471453	-3.441666034	GBM	-9.574490774	1.02E-21
542959	GSE4271.HGU133A_EntrezCDF.MAS5	Braincancer	Astrocytoma	Phillips	154	0.8052	ENSG00000246627	CACNA1C-AS1	0.941702555	0.891414951	0.994827046	0.031937631	0.096589441	0.585223116	-2.14519035	GBM	-9.574490774	1.02E-21
47575	E-TABM-158.HTHGU133A_EntrezCDF.MAS5	Breastcancer		Chin	173	0.3526	ENSG00000235652	RP11-545I5.3	0.986933687	0.975540365	0.998460071	0.026411914	0.27537267	0.592920354	-2.220100979	BRCA	-9.571381994	1.05E-21
135166	GSE10885.GPL887	Breastcancer		Hennessy	170	0.2882	ENSG00000235652	RP11-545I5.3	0.933161359	0.87837927	0.991360055	0.025020748	0.087026899	0.72392638	-2.241082241	BRCA	-9.571381994	1.05E-21
139014	GSE10886.GPL1390	Breastcancer		Parker	203	0.197	ENSG00000235652	RP11-545I5.3	0.9680305	0.937194756	0.999880807	0.049162367	0.585166399	0.601180638	-1.967180831	BRCA	-9.571381994	1.05E-21
243206	GSE1456.HGU133A_EntrezCDF.MAS5	Breastcancer		Pawitan	318	0.2516	ENSG00000235652	RP11-545I5.3	0.91908136	0.875572015	0.964752792	0.000649266	0.015945264	0.662825279	-3.41015238	BRCA	-9.571381994	1.05E-21
388958	GSE20486.GPL6947	Breastcancer		Parris	97	0.4845	ENSG00000235652	RP11-545I5.3	0.933914112	0.899517731	0.969625765	0.000355621	0.003117689	0.695140823	-3.570999862	BRCA	-9.571381994	1.05E-21
448255	GSE24450.GPL6947	Breastcancer		Greco	183	0.2022	ENSG00000235652	RP11-545I5.3	0.932717496	0.896230464	0.970689976	0.000623742	0.016672625	0.729321835	-3.421074864	BRCA	-9.571381994	1.05E-21
498432	GSE3143.HGU95Av2_EntrezCDF.MAS5	Breastcancer		Bild	158	0.3165	ENSG00000235652	RP11-545I5.3	0.92197836	0.873408361	0.973249323	0.003261379	0.182343478	0.654669445	-2.941963915	BRCA	-9.571381994	1.05E-21
527282	GSE3494.HGU133A_EntrezCDF.MAS5	Breastcancer		Miller	502	0.2191	ENSG00000235652	RP11-545I5.3	0.927588681	0.89131727	0.965336126	0.000221228	0.0045768	0.667152752	-3.693455069	BRCA	-9.571381994	1.05E-21
640009	GSE7390.HGU133A_EntrezCDF.MAS5	Breastcancer		Desmedt	198	0.2828	ENSG00000235652	RP11-545I5.3	0.947277044	0.907367047	0.988942457	0.013653383	0.223154478	0.607687614	-2.466255689	BRCA	-9.571381994	1.05E-21
684977	GSE9893.GPL5049	Breastcancer		Chanrion	155	0.271	ENSG00000235652	RP11-545I5.3	0.847854644	0.743594574	0.966733113	0.0136886	0.047837441	0.619271183	-2.46533293	BRCA	-9.571381994	1.05E-21
740140	Vijver_BreastCancer.Vijver_Agilent	Breastcancer		VandeVijver	295	0.2678	ENSG00000235652	RP11-545I5.3	0.868719316	0.832598995	0.906406632	8.29E-11	1.70E-08	0.751982404	-6.495155366	BRCA	-9.571381994	1.05E-21
42573	E-MTAB-179.NBCustomAgilent4x44K	Braincancer	Neuroblastoma	Oberthuer	478	0.1904	ENSG00000230695	AC012462.1	1.456831926	1.330096166	1.595643469	5.37E-16	1.10E-14	0.77775372	8.102851915	GBM	9.570379878	1.07E-21
59825	E-TABM-38.A-MEXP-255	Braincancer	Neuroblastoma	Westermann	251	0.1474	ENSG00000230695	AC012462.1	1.616556263	1.353371542	1.930921459	1.17E-07	1.06E-06	0.859237958	5.297530842	GBM	9.570379878	1.07E-21
293097	GSE16581.HGU133Plus2_EntrezCDF.MAS5	Braincancer	Meningioma	Lee	67	0.1493	ENSG00000230695	AC012462.1	1.523565586	1.100269253	2.10971277	0.011233802	0.999533998	0.77970297	2.535340663	GBM	9.570379878	1.07E-21
379651	GSE1993.GPL96	Braincancer	Astrocytoma	Petalidis	60	1	ENSG00000230695	AC012462.1	1.142257365	1.056264215	1.235251436	0.000866266	0.004252648	0.6178632	3.330704048	GBM	9.570379878	1.07E-21
385435	GSE1993.GPL96	Braincancer	Glioblastoma	Petalidis	60	1	ENSG00000230695	AC012462.1	1.142257365	1.056264215	1.235251436	0.000866266	0.004252648	0.6178632	3.330704048	GBM	9.570379878	1.07E-21
545067	GSE4271.HGU133A_EntrezCDF.MAS5	Braincancer	Astrocytoma	Phillips	154	0.8052	ENSG00000230695	AC012462.1	1.14778649	1.05434074	1.249514295	0.00146631	0.021245671	0.646671544	3.181269888	GBM	9.570379878	1.07E-21
41873	E-MTAB-179.NBCustomAgilent4x44K	Braincancer	Neuroblastoma	Oberthuer	478	0.1904	ENSG00000267280	TBX2-AS1	1.357179248	1.268722017	1.451803851	6.60E-19	5.25E-17	0.793312506	8.881367928	GBM	9.568218821	1.09E-21
57301	E-TABM-38.A-MEXP-255	Braincancer	Neuroblastoma	Westermann	251	0.1474	ENSG00000267280	TBX2-AS1	1.751824569	1.446505235	2.12158881	9.58E-09	1.55E-07	0.84946082	5.737998919	GBM	9.568218821	1.09E-21
377132	GSE1993.GPL96	Braincancer	Astrocytoma	Petalidis	60	1	ENSG00000267280	TBX2-AS1	1.098111093	1.045741746	1.153103027	0.000174085	0.001697692	0.655737705	3.753928396	GBM	9.568218821	1.09E-21
382916	GSE1993.GPL96	Braincancer	Glioblastoma	Petalidis	60	1	ENSG00000267280	TBX2-AS1	1.098111093	1.045741746	1.153103027	0.000174085	0.001697692	0.655737705	3.753928396	GBM	9.568218821	1.09E-21
546555	GSE4271.HGU133A_EntrezCDF.MAS5	Braincancer	Astrocytoma	Phillips	154	0.8052	ENSG00000267280	TBX2-AS1	1.077220313	1.014328493	1.144011639	0.015372428	0.061595076	0.591806876	2.423484051	GBM	9.568218821	1.09E-21
704500	Pomeroy_CNS.GPL80	Braincancer	Medulloblastoma	Pomeroy	60	0.35	ENSG00000267280	TBX2-AS1	1.247605317	1.031679902	1.508722835	0.022511312	0.751085227	0.691428571	2.281628001	GBM	9.568218821	1.09E-21
47939	E-TABM-158.HTHGU133A_EntrezCDF.MAS5	Breastcancer		Chin	173	0.3526	ENSG00000230552	AC092162.1	0.952909421	0.909081709	0.998850109	0.044658479	0.313217985	0.60299054	-2.007857102	BRCA	-9.567948721	1.09E-21
136018	GSE10885.GPL887	Breastcancer		Hennessy	170	0.2882	ENSG00000230552	AC092162.1	0.877641488	0.802868385	0.959378394	0.004069459	0.052669092	0.757668712	-2.872726745	BRCA	-9.567948721	1.09E-21
243694	GSE1456.HGU133A_EntrezCDF.MAS5	Breastcancer		Pawitan	318	0.2516	ENSG00000230552	AC092162.1	0.889503943	0.8289287	0.954505814	0.001138442	0.019413151	0.636245353	-3.25387035	BRCA	-9.567948721	1.09E-21
388093	GSE20486.GPL6947	Breastcancer		Parris	97	0.4845	ENSG00000230552	AC092162.1	0.875119897	0.820016793	0.933925793	5.82E-05	0.000842236	0.670690189	-4.02004803	BRCA	-9.567948721	1.09E-21
445085	GSE24450.GPL6947	Breastcancer		Greco	183	0.2022	ENSG00000230552	AC092162.1	0.914816134	0.863195753	0.969523491	0.002661129	0.025022003	0.700901607	-3.004391243	BRCA	-9.567948721	1.09E-21
498923	GSE3143.HGU95Av2_EntrezCDF.MAS5	Breastcancer		Bild	158	0.3165	ENSG00000230552	AC092162.1	0.918536054	0.857564776	0.983842277	0.015316707	0.223971529	0.643114226	-2.424802744	BRCA	-9.567948721	1.09E-21
526924	GSE3494.HGU133A_EntrezCDF.MAS5	Breastcancer		Miller	502	0.2191	ENSG00000230552	AC092162.1	0.907970096	0.856797139	0.962199403	0.001106765	0.010015952	0.636347065	-3.261878576	BRCA	-9.567948721	1.09E-21
684121	GSE9893.GPL5049	Breastcancer		Chanrion	155	0.271	ENSG00000230552	AC092162.1	0.837611606	0.760357897	0.922714429	0.000331731	0.006592007	0.689470154	-3.589170906	BRCA	-9.567948721	1.09E-21
741474	Vijver_BreastCancer.Vijver_Agilent	Breastcancer		VandeVijver	295	0.2678	ENSG00000230552	AC092162.1	0.884093646	0.849315609	0.920295784	1.78E-09	5.39E-08	0.735486485	-6.016437179	BRCA	-9.567948721	1.09E-21
261282	GSE16011.HGU133Plus2_EntrezCDF.MAS5	Glioma	Glioma	Gravendeel	272	0.8824	ENSG00000226031	FGF13-AS1	0.907824198	0.8927616	0.923140932	9.49E-30	1.33E-26	0.719193921	-11.32840382	LGG	-9.566516657	1.11E-21
698969	Nutt_Glioma.HGU95Av2_EntrezCDF.MAS5	Glioma	Glioma	Nutt	50	0.66	ENSG00000226031	FGF13-AS1	0.90968303	0.860235	0.961973432	0.000901819	0.017292494	0.712074303	-3.319490302	LGG	-9.566516657	1.11E-21
265029	GSE16011.HGU133Plus2_EntrezCDF.MAS5	Glioma	Glioma	Gravendeel	272	0.8824	ENSG00000232021	LEF1-AS1	1.091655626	1.074360638	1.109229028	5.15E-27	8.72E-25	0.714268553	10.76285414	LGG	9.562257547	1.15E-21
701620	Nutt_Glioma.HGU95Av2_EntrezCDF.MAS5	Glioma	Glioma	Nutt	50	0.66	ENSG00000232021	LEF1-AS1	1.109182924	1.045725269	1.176491376	0.000565936	0.017086592	0.682146543	3.447435124	LGG	9.562257547	1.15E-21
137389	GSE10885.GPL887	Breastcancer		Hennessy	170	0.2882	ENSG00000223821	RP11-505P4.6	0.882314918	0.79577856	0.978261609	0.01744192	0.071805137	0.696319018	-2.377257233	BRCA	-9.559338802	1.19E-21
243613	GSE1456.HGU133A_EntrezCDF.MAS5	Breastcancer		Pawitan	318	0.2516	ENSG00000223821	RP11-505P4.6	0.893926594	0.842849767	0.948098686	0.000187393	0.015945264	0.677509294	-3.735432636	BRCA	-9.559338802	1.19E-21
387526	GSE20486.GPL6947	Breastcancer		Parris	97	0.4845	ENSG00000223821	RP11-505P4.6	0.890461198	0.840461031	0.943435943	8.33E-05	0.001113263	0.679046735	-3.934778673	BRCA	-9.559338802	1.19E-21
447190	GSE24450.GPL6947	Breastcancer		Greco	183	0.2022	ENSG00000223821	RP11-505P4.6	0.915225372	0.868242786	0.964750291	0.000985533	0.017202358	0.703841631	-3.294624524	BRCA	-9.559338802	1.19E-21
497254	GSE3143.HGU95Av2_EntrezCDF.MAS5	Breastcancer		Bild	158	0.3165	ENSG00000223821	RP11-505P4.6	0.91733736	0.854353723	0.984964202	0.017434375	0.233141465	0.623981815	-2.377416821	BRCA	-9.559338802	1.19E-21
528789	GSE3494.HGU133A_EntrezCDF.MAS5	Breastcancer		Miller	502	0.2191	ENSG00000223821	RP11-505P4.6	0.912051004	0.869562287	0.956615813	0.000155454	0.004153416	0.670069267	-3.78219172	BRCA	-9.559338802	1.19E-21
641624	GSE7390.HGU133A_EntrezCDF.MAS5	Breastcancer		Desmedt	198	0.2828	ENSG00000223821	RP11-505P4.6	0.941604117	0.900036077	0.985091971	0.009001594	0.217759079	0.627943868	-2.611993584	BRCA	-9.559338802	1.19E-21
685386	GSE9893.GPL5049	Breastcancer		Chanrion	155	0.271	ENSG00000223821	RP11-505P4.6	0.820956795	0.722889371	0.93232808	0.00236951	0.01677511	0.630449363	-3.039525714	BRCA	-9.559338802	1.19E-21
741797	Vijver_BreastCancer.Vijver_Agilent	Breastcancer		VandeVijver	295	0.2678	ENSG00000223821	RP11-505P4.6	0.864157348	0.825317238	0.904825305	4.89E-10	3.27E-08	0.731145453	-6.222528067	BRCA	-9.559338802	1.19E-21
264171	GSE16011.HGU133Plus2_EntrezCDF.MAS5	Glioma	Glioma	Gravendeel	272	0.8824	ENSG00000273335	RP11-61L19.2	1.122481775	1.099226803	1.146228722	2.85E-27	5.50E-25	0.714598913	10.81717331	LGG	9.555085717	1.23E-21
700396	Nutt_Glioma.HGU95Av2_EntrezCDF.MAS5	Glioma	Glioma	Nutt	50	0.66	ENSG00000273335	RP11-61L19.2	1.160183656	1.065065376	1.263796709	0.000663422	0.017086592	0.696594427	3.404265667	LGG	9.555085717	1.23E-21
103706	GSE10645.GPL5858	Prostatecancer		Nakagawa	1192	0.3037	ENSG00000250790	RP11-46H11.3	0.869063433	0.834802021	0.904730981	8.00E-12	4.62E-10	0.677557233	-6.838619813	PRAD	-9.554843913	1.24E-21
104457	GSE10645.GPL5873	Prostatecancer		Nakagawa	1192	0.3037	ENSG00000250790	RP11-46H11.3	0.847406427	0.800738628	0.896794069	1.01E-08	6.00E-08	0.656970219	-5.728942819	PRAD	-9.554843913	1.24E-21
286731	GSE16560.GPL5474	Prostatecancer		Sboner	281	0.7331	ENSG00000250790	RP11-46H11.3	0.911681592	0.877244003	0.947471081	2.52E-06	7.24E-05	0.579677496	-4.706509377	PRAD	-9.554843913	1.24E-21
178	Berwanger_Neuroblastoma.Berwanger	Braincancer	Neuroblastoma	Berwanger	86	0.1977	ENSG00000237424	FOXD2-AS1	1.215943395	1.046582997	1.41271007	0.010621013	0.157338407	0.71040724	2.554926818	GBM	9.55269988	1.26E-21
42964	E-MTAB-179.NBCustomAgilent4x44K	Braincancer	Neuroblastoma	Oberthuer	478	0.1904	ENSG00000237424	FOXD2-AS1	1.323214131	1.229243129	1.424368863	9.23E-14	9.70E-13	0.739862043	7.451492051	GBM	9.55269988	1.26E-21
58028	E-TABM-38.A-MEXP-255	Braincancer	Neuroblastoma	Westermann	251	0.1474	ENSG00000237424	FOXD2-AS1	1.210048568	1.12017808	1.307129254	1.28E-06	7.33E-06	0.756146657	4.842218851	GBM	9.55269988	1.26E-21
199938	GSE13041.HGU133A_EntrezCDF.MAS5	Braincancer	Glioblastoma	Lee	267	0.9213	ENSG00000237424	FOXD2-AS1	1.046746154	1.010101237	1.084720491	0.01197969	0.509834167	0.531286697	2.512742015	GBM	9.55269988	1.26E-21
380407	GSE1993.GPL96	Braincancer	Astrocytoma	Petalidis	60	1	ENSG00000237424	FOXD2-AS1	1.123101091	1.06043497	1.189470449	7.40E-05	0.001120008	0.646127756	3.963099618	GBM	9.55269988	1.26E-21
386191	GSE1993.GPL96	Braincancer	Glioblastoma	Petalidis	60	1	ENSG00000237424	FOXD2-AS1	1.123101091	1.06043497	1.189470449	7.40E-05	0.001120008	0.646127756	3.963099618	GBM	9.55269988	1.26E-21
546194	GSE4271.HGU133A_EntrezCDF.MAS5	Braincancer	Astrocytoma	Phillips	154	0.8052	ENSG00000237424	FOXD2-AS1	1.105314761	1.044686739	1.169461308	0.000503609	0.014385545	0.646671544	3.478829574	GBM	9.55269988	1.26E-21
553119	GSE4412.HGU133A_EntrezCDF.MAS5	Braincancer	Astrocytoma	Freije	170	0.6941	ENSG00000237424	FOXD2-AS1	1.077802343	1.019600766	1.139326225	0.008161802	0.053851159	0.616602067	2.645302085	GBM	9.55269988	1.26E-21
265317	GSE16011.HGU133Plus2_EntrezCDF.MAS5	Glioma	Glioma	Gravendeel	272	0.8824	ENSG00000224597	SVIL-AS1	0.894910923	0.877544668	0.912620849	1.19E-28	6.02E-26	0.721566507	-11.10498552	LGG	-9.546200599	1.35E-21
700571	Nutt_Glioma.HGU95Av2_EntrezCDF.MAS5	Glioma	Glioma	Nutt	50	0.66	ENSG00000224597	SVIL-AS1	0.842983192	0.748168968	0.949813065	0.005019822	0.035047357	0.648090815	-2.805759004	LGG	-9.546200599	1.35E-21
104101	GSE10645.GPL5873	Prostatecancer		Nakagawa	1192	0.3037	ENSG00000197558	SSPO	1.31014721	1.232072041	1.393169923	6.86E-18	1.56E-15	0.719361633	8.6172694	PRAD	9.54571876	1.35E-21
285474	GSE16560.GPL5474	Prostatecancer		Sboner	281	0.7331	ENSG00000197558	SSPO	1.094199345	1.053237972	1.136753743	3.76E-06	0.000101	0.595032013	4.62449618	PRAD	9.54571876	1.35E-21
44224	E-MTAB-179.NBCustomAgilent4x44K	Braincancer	Neuroblastoma	Oberthuer	478	0.1904	ENSG00000272375	RP11-51J9.6	0.808746536	0.765350758	0.854602876	4.57E-14	5.21E-13	0.737232825	-7.54362643	GBM	-9.545592188	1.35E-21
60380	E-TABM-38.A-MEXP-255	Braincancer	Neuroblastoma	Westermann	251	0.1474	ENSG00000272375	RP11-51J9.6	0.619868559	0.525195518	0.731607597	1.55E-08	2.27E-07	0.81984184	-5.655643482	GBM	-9.545592188	1.35E-21
375828	GSE1993.GPL96	Braincancer	Astrocytoma	Petalidis	60	1	ENSG00000272375	RP11-51J9.6	0.925253891	0.880369024	0.972427176	0.002198663	0.008161018	0.59807801	-3.06199619	GBM	-9.545592188	1.35E-21
381612	GSE1993.GPL96	Braincancer	Glioblastoma	Petalidis	60	1	ENSG00000272375	RP11-51J9.6	0.925253891	0.880369024	0.972427176	0.002198663	0.008161018	0.59807801	-3.06199619	GBM	-9.545592188	1.35E-21
543790	GSE4271.HGU133A_EntrezCDF.MAS5	Braincancer	Astrocytoma	Phillips	154	0.8052	ENSG00000272375	RP11-51J9.6	0.910287609	0.864515811	0.958482795	0.000355761	0.01336175	0.641185077	-3.570897005	GBM	-9.545592188	1.35E-21
643575	GSE7696.HGU133Plus2_EntrezCDF.MAS5	Braincancer	Glioblastoma	Murat	80	0.8125	ENSG00000272375	RP11-51J9.6	0.943437322	0.897528035	0.991694906	0.022159256	0.467739976	0.577478992	-2.287626941	GBM	-9.545592188	1.35E-21
2143	Berwanger_Neuroblastoma.Berwanger	Braincancer	Neuroblastoma	Berwanger	86	0.1977	ENSG00000261617	RP11-243A14.1	0.87507627	0.785470361	0.974904357	0.015474206	0.18615987	0.695927602	-2.42108624	GBM	-9.544975624	1.36E-21
44441	E-MTAB-179.NBCustomAgilent4x44K	Braincancer	Neuroblastoma	Oberthuer	478	0.1904	ENSG00000261617	RP11-243A14.1	0.814098736	0.774271542	0.855974573	9.23E-16	1.72E-14	0.785239259	-8.03669881	GBM	-9.544975624	1.36E-21
59504	E-TABM-38.A-MEXP-255	Braincancer	Neuroblastoma	Westermann	251	0.1474	ENSG00000261617	RP11-243A14.1	0.773098253	0.705794374	0.846820167	3.06E-08	3.70E-07	0.848741912	-5.537799823	GBM	-9.544975624	1.36E-21
377505	GSE1993.GPL96	Braincancer	Astrocytoma	Petalidis	60	1	ENSG00000261617	RP11-243A14.1	0.929193031	0.897689853	0.961801769	3.01E-05	0.000715159	0.664782363	-4.17308109	GBM	-9.544975624	1.36E-21
383289	GSE1993.GPL96	Braincancer	Glioblastoma	Petalidis	60	1	ENSG00000261617	RP11-243A14.1	0.929193031	0.897689853	0.961801769	3.01E-05	0.000715159	0.664782363	-4.17308109	GBM	-9.544975624	1.36E-21
546572	GSE4271.HGU133A_EntrezCDF.MAS5	Braincancer	Astrocytoma	Phillips	154	0.8052	ENSG00000261617	RP11-243A14.1	0.949201327	0.908099005	0.99216402	0.020984015	0.074709229	0.590343819	-2.308271953	GBM	-9.544975624	1.36E-21
553136	GSE4412.HGU133A_EntrezCDF.MAS5	Braincancer	Astrocytoma	Freije	170	0.6941	ENSG00000261617	RP11-243A14.1	0.952248508	0.911458117	0.994864388	0.028490326	0.105740226	0.58624031	-2.190467829	GBM	-9.544975624	1.36E-21
48771	E-TABM-158.HTHGU133A_EntrezCDF.MAS5	Breastcancer		Chin	173	0.3526	ENSG00000273117	AC144652.1	1.050757335	1.000759122	1.103253473	0.046539079	0.321567701	0.600549283	1.990470969	BRCA	9.543997711	1.37E-21
135141	GSE10885.GPL887	Breastcancer		Hennessy	170	0.2882	ENSG00000273117	AC144652.1	1.10824407	1.024895487	1.198370891	0.009983513	0.057874247	0.763803681	2.576399823	BRCA	9.543997711	1.37E-21
139848	GSE10886.GPL1390	Breastcancer		Parker	203	0.197	ENSG00000273117	AC144652.1	1.057834335	1.003315156	1.115316034	0.037291716	0.585166399	0.630696576	2.082555968	BRCA	9.543997711	1.37E-21
243909	GSE1456.HGU133A_EntrezCDF.MAS5	Breastcancer		Pawitan	318	0.2516	ENSG00000273117	AC144652.1	1.082915817	1.030427304	1.13807802	0.001675761	0.022669851	0.650557621	3.142387523	BRCA	9.543997711	1.37E-21
387506	GSE20486.GPL6947	Breastcancer		Parris	97	0.4845	ENSG00000273117	AC144652.1	1.092578267	1.042619967	1.144930375	0.00020911	0.002119543	0.686784277	3.707748745	BRCA	9.543997711	1.37E-21
446034	GSE24450.GPL6947	Breastcancer		Greco	183	0.2022	ENSG00000273117	AC144652.1	1.092601562	1.041344506	1.146381592	0.00030324	0.016672625	0.719325755	3.612516371	BRCA	9.543997711	1.37E-21
499014	GSE3143.HGU95Av2_EntrezCDF.MAS5	Breastcancer		Bild	158	0.3165	ENSG00000273117	AC144652.1	1.088949263	1.020554021	1.161928201	0.010032591	0.20291793	0.629475279	2.574703976	BRCA	9.543997711	1.37E-21
526406	GSE3494.HGU133A_EntrezCDF.MAS5	Breastcancer		Miller	502	0.2191	ENSG00000273117	AC144652.1	1.09043128	1.044133797	1.138781618	9.19E-05	0.00355658	0.659952607	3.910982886	BRCA	9.543997711	1.37E-21
643141	GSE7390.HGU133A_EntrezCDF.MAS5	Breastcancer		Desmedt	198	0.2828	ENSG00000273117	AC144652.1	1.057838962	1.017401611	1.099883526	0.004691325	0.217759079	0.62147651	2.827498409	BRCA	9.543997711	1.37E-21
739748	Vijver_BreastCancer.Vijver_Agilent	Breastcancer		VandeVijver	295	0.2678	ENSG00000273117	AC144652.1	1.102090374	1.068082511	1.137181052	1.21E-09	4.63E-08	0.757944088	6.078588434	BRCA	9.543997711	1.37E-21
43421	E-MTAB-179.NBCustomAgilent4x44K	Braincancer	Neuroblastoma	Oberthuer	478	0.1904	ENSG00000237737	DCTN1-AS1	0.8268472	0.792951523	0.862191788	5.44E-19	4.57E-17	0.7896316	-8.902958419	GBM	-9.54281214	1.39E-21
59578	E-TABM-38.A-MEXP-255	Braincancer	Neuroblastoma	Westermann	251	0.1474	ENSG00000237737	DCTN1-AS1	0.683552148	0.607837571	0.768698022	2.13E-10	1.40E-08	0.844428469	-6.35181436	GBM	-9.54281214	1.39E-21
380748	GSE1993.GPL96	Braincancer	Astrocytoma	Petalidis	60	1	ENSG00000237737	DCTN1-AS1	0.941486875	0.909465271	0.974635937	0.000637516	0.003468254	0.618993782	-3.415129943	GBM	-9.54281214	1.39E-21
386532	GSE1993.GPL96	Braincancer	Glioblastoma	Petalidis	60	1	ENSG00000237737	DCTN1-AS1	0.941486875	0.909465271	0.974635937	0.000637516	0.003468254	0.618993782	-3.415129943	GBM	-9.54281214	1.39E-21
546283	GSE4271.HGU133A_EntrezCDF.MAS5	Braincancer	Astrocytoma	Phillips	154	0.8052	ENSG00000237737	DCTN1-AS1	0.944313171	0.911368276	0.978448987	0.00156451	0.021606341	0.606803219	-3.16244371	GBM	-9.54281214	1.39E-21
45576	E-MTAB-179.NBCustomAgilent4x44K	Braincancer	Neuroblastoma	Oberthuer	478	0.1904	ENSG00000236618	PITPNA-AS1	1.127983226	1.092470634	1.164650214	1.60E-13	1.58E-12	0.77447493	7.378698362	GBM	9.540294121	1.42E-21
60193	E-TABM-38.A-MEXP-255	Braincancer	Neuroblastoma	Westermann	251	0.1474	ENSG00000236618	PITPNA-AS1	1.371451541	1.243160332	1.5129821	2.91E-10	1.72E-08	0.872897196	6.303583274	GBM	9.540294121	1.42E-21
377101	GSE1993.GPL96	Braincancer	Astrocytoma	Petalidis	60	1	ENSG00000236618	PITPNA-AS1	1.0159034	1.003280203	1.02868542	0.013386878	0.031444483	0.583380441	2.473307823	GBM	9.540294121	1.42E-21
382885	GSE1993.GPL96	Braincancer	Glioblastoma	Petalidis	60	1	ENSG00000236618	PITPNA-AS1	1.0159034	1.003280203	1.02868542	0.013386878	0.031444483	0.583380441	2.473307823	GBM	9.540294121	1.42E-21
544341	GSE4271.HGU133A_EntrezCDF.MAS5	Braincancer	Astrocytoma	Phillips	154	0.8052	ENSG00000236618	PITPNA-AS1	1.063333138	1.013592275	1.115514976	0.011994859	0.053111807	0.59290417	2.512295533	GBM	9.540294121	1.42E-21
3639	Berwanger_Neuroblastoma.Berwanger	Braincancer	Neuroblastoma	Berwanger	86	0.1977	ENSG00000262098	CTD-2561B21.10	0.718092194	0.590871628	0.872704619	0.000873124	0.061544171	0.785520362	-3.328508358	GBM	-9.539659959	1.43E-21
41923	E-MTAB-179.NBCustomAgilent4x44K	Braincancer	Neuroblastoma	Oberthuer	478	0.1904	ENSG00000262098	CTD-2561B21.10	0.711394486	0.661425368	0.765138653	4.99E-20	7.00E-18	0.797086207	-9.164127011	GBM	-9.539659959	1.43E-21
59177	E-TABM-38.A-MEXP-255	Braincancer	Neuroblastoma	Westermann	251	0.1474	ENSG00000262098	CTD-2561B21.10	0.732933111	0.651041611	0.825125363	2.75E-07	2.09E-06	0.749964055	-5.139752636	GBM	-9.539659959	1.43E-21
376085	GSE1993.GPL96	Braincancer	Astrocytoma	Petalidis	60	1	ENSG00000262098	CTD-2561B21.10	0.911560361	0.866985809	0.958426634	0.000294643	0.002218643	0.616732617	-3.619965268	GBM	-9.539659959	1.43E-21
381869	GSE1993.GPL96	Braincancer	Glioblastoma	Petalidis	60	1	ENSG00000262098	CTD-2561B21.10	0.911560361	0.866985809	0.958426634	0.000294643	0.002218643	0.616732617	-3.619965268	GBM	-9.539659959	1.43E-21
1268	Berwanger_Neuroblastoma.Berwanger	Braincancer	Neuroblastoma	Berwanger	86	0.1977	ENSG00000273350	RP4-539M6.20	0.744880785	0.645688111	0.859311755	5.36E-05	0.044624736	0.837104072	-4.039465642	GBM	-9.531705537	1.55E-21
40893	E-MTAB-179.NBCustomAgilent4x44K	Braincancer	Neuroblastoma	Oberthuer	478	0.1904	ENSG00000273350	RP4-539M6.20	0.726820323	0.673603847	0.784241041	1.96E-16	4.68E-15	0.75808098	-8.224632821	GBM	-9.531705537	1.55E-21
57168	E-TABM-38.A-MEXP-255	Braincancer	Neuroblastoma	Westermann	251	0.1474	ENSG00000273350	RP4-539M6.20	0.696969481	0.609595119	0.796867366	1.27E-07	1.13E-06	0.785478073	-5.282505327	GBM	-9.531705537	1.55E-21
207487	GSE13041.HGU133Plus2_EntrezCDF.MAS5	Braincancer	Glioblastoma	Lee	267	0.9213	ENSG00000273350	RP4-539M6.20	0.897357536	0.808332225	0.99618761	0.042192413	0.962253114	0.612068966	-2.03161731	GBM	-9.531705537	1.55E-21
375904	GSE1993.GPL96	Braincancer	Astrocytoma	Petalidis	60	1	ENSG00000273350	RP4-539M6.20	0.895764106	0.834455918	0.96157666	0.002341322	0.008499603	0.635387224	-3.043128614	GBM	-9.531705537	1.55E-21
381688	GSE1993.GPL96	Braincancer	Glioblastoma	Petalidis	60	1	ENSG00000273350	RP4-539M6.20	0.895764106	0.834455918	0.96157666	0.002341322	0.008499603	0.635387224	-3.043128614	GBM	-9.531705537	1.55E-21
543383	GSE4271.HGU133A_EntrezCDF.MAS5	Braincancer	Astrocytoma	Phillips	154	0.8052	ENSG00000273350	RP4-539M6.20	0.907105524	0.843572282	0.975423741	0.008498135	0.044636207	0.580833943	-2.631610002	GBM	-9.531705537	1.55E-21
704369	Pomeroy_CNS.GPL80	Braincancer	Medulloblastoma	Pomeroy	60	0.35	ENSG00000273350	RP4-539M6.20	0.827161065	0.68450243	0.999551496	0.049459562	0.751085227	0.637714286	-1.964608545	GBM	-9.531705537	1.55E-21
1585	Berwanger_Neuroblastoma.Berwanger	Braincancer	Neuroblastoma	Berwanger	86	0.1977	ENSG00000227467	LINC01537	0.781220844	0.623028896	0.979578974	0.032461013	0.245246956	0.660633484	-2.138687162	GBM	-9.530971779	1.56E-21
40965	E-MTAB-179.NBCustomAgilent4x44K	Braincancer	Neuroblastoma	Oberthuer	478	0.1904	ENSG00000227467	LINC01537	0.760826381	0.715355943	0.809187073	3.50E-18	1.87E-16	0.779578706	-8.69382266	GBM	-9.530971779	1.56E-21
57489	E-TABM-38.A-MEXP-255	Braincancer	Neuroblastoma	Westermann	251	0.1474	ENSG00000227467	LINC01537	0.780711715	0.703973081	0.865815467	2.74E-06	1.40E-05	0.751114306	-4.689352064	GBM	-9.530971779	1.56E-21
376220	GSE1993.GPL96	Braincancer	Astrocytoma	Petalidis	60	1	ENSG00000227467	LINC01537	0.918395405	0.877996246	0.960653447	0.000208182	0.001863649	0.637083098	-3.708875039	GBM	-9.530971779	1.56E-21
382004	GSE1993.GPL96	Braincancer	Glioblastoma	Petalidis	60	1	ENSG00000227467	LINC01537	0.918395405	0.877996246	0.960653447	0.000208182	0.001863649	0.637083098	-3.708875039	GBM	-9.530971779	1.56E-21
545651	GSE4271.HGU133A_EntrezCDF.MAS5	Braincancer	Astrocytoma	Phillips	154	0.8052	ENSG00000227467	LINC01537	0.908168332	0.867683392	0.950542244	3.47E-05	0.009384593	0.664594001	-4.139972477	GBM	-9.530971779	1.56E-21
510	Berwanger_Neuroblastoma.Berwanger	Braincancer	Neuroblastoma	Berwanger	86	0.1977	ENSG00000259668	RP11-707P17.2	0.826111993	0.695595631	0.981117469	0.029462765	0.241106987	0.641628959	-2.177238661	GBM	-9.528953086	1.59E-21
42440	E-MTAB-179.NBCustomAgilent4x44K	Braincancer	Neuroblastoma	Oberthuer	478	0.1904	ENSG00000259668	RP11-707P17.2	0.725853602	0.672071319	0.783939794	3.42E-16	7.69E-15	0.783321476	-8.15737077	GBM	-9.528953086	1.59E-21
57874	E-TABM-38.A-MEXP-255	Braincancer	Neuroblastoma	Westermann	251	0.1474	ENSG00000259668	RP11-707P17.2	0.766364598	0.689381448	0.851944448	8.37E-07	5.14E-06	0.745938174	-4.926552163	GBM	-9.528953086	1.59E-21
213799	GSE13041.HGU95Av2_EntrezCDF.MAS5	Braincancer	Glioblastoma	Lee	267	0.9213	ENSG00000259668	RP11-707P17.2	0.900992754	0.81259477	0.999007098	0.047836431	0.404721313	0.617928634	-1.978818626	GBM	-9.528953086	1.59E-21
378790	GSE1993.GPL96	Braincancer	Astrocytoma	Petalidis	60	1	ENSG00000259668	RP11-707P17.2	0.898075398	0.830141718	0.971568352	0.007391285	0.01976135	0.595816846	-2.678680662	GBM	-9.528953086	1.59E-21
384574	GSE1993.GPL96	Braincancer	Glioblastoma	Petalidis	60	1	ENSG00000259668	RP11-707P17.2	0.898075398	0.830141718	0.971568352	0.007391285	0.01976135	0.595816846	-2.678680662	GBM	-9.528953086	1.59E-21
549317	GSE4412.HGU133A_EntrezCDF.MAS5	Braincancer	Astrocytoma	Freije	170	0.6941	ENSG00000259668	RP11-707P17.2	0.892129133	0.829583875	0.959389899	0.002084977	0.0299952	0.616602067	-3.077853073	GBM	-9.528953086	1.59E-21
42459	E-MTAB-179.NBCustomAgilent4x44K	Braincancer	Neuroblastoma	Oberthuer	478	0.1904	ENSG00000272933	RP11-47A8.5	0.759233881	0.710306432	0.811531559	5.30E-16	1.09E-14	0.776083393	-8.104421303	GBM	-9.523520826	1.67E-21
58616	E-TABM-38.A-MEXP-255	Braincancer	Neuroblastoma	Westermann	251	0.1474	ENSG00000272933	RP11-47A8.5	0.721418041	0.648925534	0.802008802	1.51E-09	4.51E-08	0.842990654	-6.043389173	GBM	-9.523520826	1.67E-21
378806	GSE1993.GPL96	Braincancer	Astrocytoma	Petalidis	60	1	ENSG00000272933	RP11-47A8.5	0.953545353	0.930519043	0.977141465	0.000136713	0.001486107	0.631995478	-3.814041302	GBM	-9.523520826	1.67E-21
384590	GSE1993.GPL96	Braincancer	Glioblastoma	Petalidis	60	1	ENSG00000272933	RP11-47A8.5	0.953545353	0.930519043	0.977141465	0.000136713	0.001486107	0.631995478	-3.814041302	GBM	-9.523520826	1.67E-21
543130	GSE4271.HGU133A_EntrezCDF.MAS5	Braincancer	Astrocytoma	Phillips	154	0.8052	ENSG00000272933	RP11-47A8.5	0.922165027	0.880764115	0.965512017	0.000545213	0.014963923	0.630212143	-3.457499597	GBM	-9.523520826	1.67E-21
42203	E-MTAB-179.NBCustomAgilent4x44K	Braincancer	Neuroblastoma	Oberthuer	478	0.1904	ENSG00000272146	ARF4-AS1	1.23257559	1.165972901	1.302982757	1.61E-13	1.58E-12	0.806242074	7.377845876	GBM	9.521154605	1.71E-21
59456	E-TABM-38.A-MEXP-255	Braincancer	Neuroblastoma	Westermann	251	0.1474	ENSG00000272146	ARF4-AS1	1.431622015	1.267047223	1.617573171	8.47E-09	1.42E-07	0.853055356	5.758739046	GBM	9.521154605	1.71E-21
213922	GSE13041.HGU95Av2_EntrezCDF.MAS5	Braincancer	Glioblastoma	Lee	267	0.9213	ENSG00000272146	ARF4-AS1	1.051723384	1.000405565	1.105673653	0.04817168	0.404721313	0.590948651	1.975850783	GBM	9.521154605	1.71E-21
379644	GSE1993.GPL96	Braincancer	Astrocytoma	Petalidis	60	1	ENSG00000272146	ARF4-AS1	1.034233503	1.008385078	1.060744513	0.009145373	0.02329272	0.600339175	2.606571477	GBM	9.521154605	1.71E-21
385428	GSE1993.GPL96	Braincancer	Glioblastoma	Petalidis	60	1	ENSG00000272146	ARF4-AS1	1.034233503	1.008385078	1.060744513	0.009145373	0.02329272	0.600339175	2.606571477	GBM	9.521154605	1.71E-21
545790	GSE4271.HGU133A_EntrezCDF.MAS5	Braincancer	Astrocytoma	Phillips	154	0.8052	ENSG00000272146	ARF4-AS1	1.065071675	1.022655125	1.109247531	0.002362829	0.024404765	0.621068032	3.040376108	GBM	9.521154605	1.71E-21
551629	GSE4412.HGU133A_EntrezCDF.MAS5	Braincancer	Astrocytoma	Freije	170	0.6941	ENSG00000272146	ARF4-AS1	1.095681516	1.037618388	1.156993745	0.001004542	0.021732449	0.632105943	3.289251661	GBM	9.521154605	1.71E-21
44377	E-MTAB-179.NBCustomAgilent4x44K	Braincancer	Neuroblastoma	Oberthuer	478	0.1904	ENSG00000267751	AC009005.2	1.336629337	1.251924834	1.427064897	3.74E-18	1.98E-16	0.792724798	8.686361095	GBM	9.519658039	1.74E-21
57617	E-TABM-38.A-MEXP-255	Braincancer	Neuroblastoma	Westermann	251	0.1474	ENSG00000267751	AC009005.2	1.493267743	1.297023193	1.71920484	2.44E-08	3.12E-07	0.785765636	5.577772749	GBM	9.519658039	1.74E-21
379271	GSE1993.GPL96	Braincancer	Astrocytoma	Petalidis	60	1	ENSG00000267751	AC009005.2	1.054456989	1.012495534	1.098157476	0.01048734	0.025984699	0.57263991	2.559332433	GBM	9.519658039	1.74E-21
385055	GSE1993.GPL96	Braincancer	Glioblastoma	Petalidis	60	1	ENSG00000267751	AC009005.2	1.054456989	1.012495534	1.098157476	0.01048734	0.025984699	0.57263991	2.559332433	GBM	9.519658039	1.74E-21
548084	GSE4271.HGU133A_EntrezCDF.MAS5	Braincancer	Astrocytoma	Phillips	154	0.8052	ENSG00000267751	AC009005.2	1.073037828	1.02756432	1.120523705	0.001419285	0.020899591	0.642648135	3.190700235	GBM	9.519658039	1.74E-21
647871	GSE7696.HGU133Plus2_EntrezCDF.MAS5	Braincancer	Glioblastoma	Murat	80	0.8125	ENSG00000267751	AC009005.2	1.03611191	1.000985292	1.072471193	0.043807607	0.527463592	0.569747899	2.015927029	GBM	9.519658039	1.74E-21
45455	E-MTAB-179.NBCustomAgilent4x44K	Braincancer	Neuroblastoma	Oberthuer	478	0.1904	ENSG00000233208	LINC00642	0.844876037	0.815644733	0.87515494	6.42E-21	1.35E-18	0.794642581	-9.38291317	GBM	-9.517698547	1.77E-21
61245	E-TABM-38.A-MEXP-255	Braincancer	Neuroblastoma	Westermann	251	0.1474	ENSG00000233208	LINC00642	0.758133434	0.681843965	0.842958703	3.10E-07	2.29E-06	0.760028756	-5.117040237	GBM	-9.517698547	1.77E-21
379975	GSE1993.GPL96	Braincancer	Astrocytoma	Petalidis	60	1	ENSG00000233208	LINC00642	0.939944199	0.895521185	0.986570849	0.012165805	0.029192883	0.599208592	-2.507298145	GBM	-9.517698547	1.77E-21
385759	GSE1993.GPL96	Braincancer	Glioblastoma	Petalidis	60	1	ENSG00000233208	LINC00642	0.939944199	0.895521185	0.986570849	0.012165805	0.029192883	0.599208592	-2.507298145	GBM	-9.517698547	1.77E-21
547581	GSE4271.HGU133A_EntrezCDF.MAS5	Braincancer	Astrocytoma	Phillips	154	0.8052	ENSG00000233208	LINC00642	0.935643806	0.896828129	0.976139467	0.002090416	0.023473012	0.615215801	-3.077076578	GBM	-9.517698547	1.77E-21
705891	Pomeroy_CNS.GPL80	Braincancer	Medulloblastoma	Pomeroy	60	0.35	ENSG00000233208	LINC00642	0.812737035	0.69060315	0.956470425	0.012573381	0.751085227	0.669714286	-2.495629611	GBM	-9.517698547	1.77E-21
261877	GSE16011.HGU133Plus2_EntrezCDF.MAS5	Glioma	Glioma	Gravendeel	272	0.8824	ENSG00000225765	AC068535.3	1.12119656	1.098798005	1.144051701	1.11E-28	6.02E-26	0.71555996	11.11086566	LGG	9.517277936	1.78E-21
699930	Nutt_Glioma.HGU95Av2_EntrezCDF.MAS5	Glioma	Glioma	Nutt	50	0.66	ENSG00000225765	AC068535.3	1.124298357	1.041400418	1.213795169	0.002717282	0.026471453	0.658410733	2.998033033	LGG	9.517277936	1.78E-21
40474	E-MTAB-179.NBCustomAgilent4x44K	Braincancer	Neuroblastoma	Oberthuer	478	0.1904	ENSG00000259042	AE000661.50	1.403910963	1.295392148	1.521520718	1.39E-16	3.70E-15	0.78635281	8.26543364	GBM	9.515013787	1.82E-21
57241	E-TABM-38.A-MEXP-255	Braincancer	Neuroblastoma	Westermann	251	0.1474	ENSG00000259042	AE000661.50	1.468371107	1.290178159	1.671175172	5.89E-09	1.12E-07	0.822861251	5.819801675	GBM	9.515013787	1.82E-21
293425	GSE16581.HGU133Plus2_EntrezCDF.MAS5	Braincancer	Meningioma	Lee	67	0.1493	ENSG00000259042	AE000661.50	0.626974904	0.44035102	0.892691314	0.009607789	0.999533998	0.747524752	-2.589634454	GBM	9.515013787	1.82E-21
377429	GSE1993.GPL96	Braincancer	Astrocytoma	Petalidis	60	1	ENSG00000259042	AE000661.50	1.170415616	1.084605122	1.263015163	5.11E-05	0.00093232	0.62803844	4.050511065	GBM	9.515013787	1.82E-21
383213	GSE1993.GPL96	Braincancer	Glioblastoma	Petalidis	60	1	ENSG00000259042	AE000661.50	1.170415616	1.084605122	1.263015163	5.11E-05	0.00093232	0.62803844	4.050511065	GBM	9.515013787	1.82E-21
546124	GSE4271.HGU133A_EntrezCDF.MAS5	Braincancer	Astrocytoma	Phillips	154	0.8052	ENSG00000259042	AE000661.50	1.108079443	1.021147444	1.20241211	0.013816924	0.057408485	0.579005121	2.461988127	GBM	9.515013787	1.82E-21
550135	GSE4412.HGU133A_EntrezCDF.MAS5	Braincancer	Astrocytoma	Freije	170	0.6941	ENSG00000259042	AE000661.50	1.227478838	1.097444733	1.372920433	0.000333883	0.015765239	0.624354005	3.587485082	GBM	9.515013787	1.82E-21
702977	Pomeroy_CNS.GPL80	Braincancer	Medulloblastoma	Pomeroy	60	0.35	ENSG00000259042	AE000661.50	1.238321825	1.013559897	1.512925822	0.036459485	0.751085227	0.629714286	2.091765648	GBM	9.515013787	1.82E-21
47080	E-TABM-158.HTHGU133A_EntrezCDF.MAS5	Breastcancer		Chin	173	0.3526	ENSG00000258302	RP11-981P6.1	0.933103455	0.880288907	0.989086709	0.019854515	0.262489607	0.626487641	-2.329085907	BRCA	-9.511292897	1.88E-21
135648	GSE10885.GPL887	Breastcancer		Hennessy	170	0.2882	ENSG00000258302	RP11-981P6.1	0.821836039	0.718962708	0.93942908	0.004031169	0.052669092	0.73006135	-2.875712369	BRCA	-9.511292897	1.88E-21
244662	GSE1456.HGU133A_EntrezCDF.MAS5	Breastcancer		Pawitan	318	0.2516	ENSG00000258302	RP11-981P6.1	0.892364824	0.838465531	0.949728939	0.000340201	0.015945264	0.672862454	-3.582592734	BRCA	-9.511292897	1.88E-21
387119	GSE20486.GPL6947	Breastcancer		Parris	97	0.4845	ENSG00000258302	RP11-981P6.1	0.889743909	0.837724793	0.94499319	0.000144321	0.001641135	0.697307335	-3.800643546	BRCA	-9.511292897	1.88E-21
446784	GSE24450.GPL6947	Breastcancer		Greco	183	0.2022	ENSG00000258302	RP11-981P6.1	0.894505732	0.842914883	0.949254213	0.000234887	0.016672625	0.739513916	-3.678198121	BRCA	-9.511292897	1.88E-21
496116	GSE3143.HGU95Av2_EntrezCDF.MAS5	Breastcancer		Bild	158	0.3165	ENSG00000258302	RP11-981P6.1	0.921119807	0.860431644	0.986088442	0.018136075	0.234406004	0.625307823	-2.362828205	BRCA	-9.511292897	1.88E-21
528500	GSE3494.HGU133A_EntrezCDF.MAS5	Breastcancer		Miller	502	0.2191	ENSG00000258302	RP11-981P6.1	0.914619781	0.868455963	0.963237492	0.000731757	0.007738755	0.657127233	-3.377395733	BRCA	-9.511292897	1.88E-21
639757	GSE7390.HGU133A_EntrezCDF.MAS5	Breastcancer		Desmedt	198	0.2828	ENSG00000258302	RP11-981P6.1	0.936183662	0.889426822	0.985398491	0.011647091	0.218667414	0.600122026	-2.522660135	BRCA	-9.511292897	1.88E-21
740743	Vijver_BreastCancer.Vijver_Agilent	Breastcancer		VandeVijver	295	0.2678	ENSG00000258302	RP11-981P6.1	0.829448517	0.784665316	0.876787629	4.02E-11	1.22E-08	0.763095445	-6.603191176	BRCA	-9.511292897	1.88E-21
261931	GSE16011.HGU133Plus2_EntrezCDF.MAS5	Glioma	Glioma	Gravendeel	272	0.8824	ENSG00000271384	RP11-435O5.7	1.193329694	1.156111038	1.231746529	8.02E-28	2.36E-25	0.71171577	10.93298514	LGG	9.51113842	1.89E-21
698042	Nutt_Glioma.HGU95Av2_EntrezCDF.MAS5	Glioma	Glioma	Nutt	50	0.66	ENSG00000271384	RP11-435O5.7	1.15854631	1.053044216	1.274618419	0.002520059	0.026079627	0.694530444	3.02092239	LGG	9.51113842	1.89E-21
4444	Berwanger_Neuroblastoma.Berwanger	Braincancer	Neuroblastoma	Berwanger	86	0.1977	ENSG00000261416	RP11-455F5.5	0.700325837	0.577492771	0.849285573	0.000294357	0.052572593	0.789140271	-3.620216267	GBM	-9.508732336	1.93E-21
42730	E-MTAB-179.NBCustomAgilent4x44K	Braincancer	Neuroblastoma	Oberthuer	478	0.1904	ENSG00000261416	RP11-455F5.5	0.868978776	0.837139554	0.902028949	1.66E-13	1.62E-12	0.752049244	-7.373855395	GBM	-9.508732336	1.93E-21
57797	E-TABM-38.A-MEXP-255	Braincancer	Neuroblastoma	Westermann	251	0.1474	ENSG00000261416	RP11-455F5.5	0.825540161	0.771200017	0.88370921	3.42E-08	4.05E-07	0.81092739	-5.518553665	GBM	-9.508732336	1.93E-21
375793	GSE1993.GPL96	Braincancer	Astrocytoma	Petalidis	60	1	ENSG00000261416	RP11-455F5.5	0.945291829	0.919112839	0.972216471	8.62E-05	0.001198762	0.665347654	-3.926348338	GBM	-9.508732336	1.93E-21
381577	GSE1993.GPL96	Braincancer	Glioblastoma	Petalidis	60	1	ENSG00000261416	RP11-455F5.5	0.945291829	0.919112839	0.972216471	8.62E-05	0.001198762	0.665347654	-3.926348338	GBM	-9.508732336	1.93E-21
542470	GSE4271.HGU133A_EntrezCDF.MAS5	Braincancer	Astrocytoma	Phillips	154	0.8052	ENSG00000261416	RP11-455F5.5	0.938935285	0.905135126	0.973997632	0.000755947	0.01636067	0.627286028	-3.368440439	GBM	-9.508732336	1.93E-21
4551	Berwanger_Neuroblastoma.Berwanger	Braincancer	Neuroblastoma	Berwanger	86	0.1977	ENSG00000271882	KB-1410C5.5	0.816310286	0.719762755	0.925808509	0.001576082	0.07766666	0.743891403	-3.16029739	GBM	-9.508295228	1.94E-21
41498	E-MTAB-179.NBCustomAgilent4x44K	Braincancer	Neuroblastoma	Oberthuer	478	0.1904	ENSG00000271882	KB-1410C5.5	0.808301292	0.765683719	0.853290938	1.35E-14	1.78E-13	0.780352006	-7.700821782	GBM	-9.508295228	1.94E-21
60571	E-TABM-38.A-MEXP-255	Braincancer	Neuroblastoma	Westermann	251	0.1474	ENSG00000271882	KB-1410C5.5	0.743506921	0.665531868	0.830617688	1.58E-07	1.34E-06	0.824299065	-5.243077103	GBM	-9.508295228	1.94E-21
378938	GSE1993.GPL96	Braincancer	Astrocytoma	Petalidis	60	1	ENSG00000271882	KB-1410C5.5	0.956608476	0.932240925	0.981612964	0.000752704	0.003862369	0.646693047	-3.369625353	GBM	-9.508295228	1.94E-21
384722	GSE1993.GPL96	Braincancer	Glioblastoma	Petalidis	60	1	ENSG00000271882	KB-1410C5.5	0.956608476	0.932240925	0.981612964	0.000752704	0.003862369	0.646693047	-3.369625353	GBM	-9.508295228	1.94E-21
545818	GSE4271.HGU133A_EntrezCDF.MAS5	Braincancer	Astrocytoma	Phillips	154	0.8052	ENSG00000271882	KB-1410C5.5	0.962692985	0.933351293	0.99295709	0.016061948	0.063273683	0.59619605	-2.407504879	GBM	-9.508295228	1.94E-21
103608	GSE10645.GPL5858	Prostatecancer		Nakagawa	1192	0.3037	ENSG00000251615	RP11-774O3.3	0.842270967	0.792770738	0.894861966	2.78E-08	4.49E-07	0.655171353	-5.554687905	PRAD	-9.504808923	2.00E-21
104399	GSE10645.GPL5873	Prostatecancer		Nakagawa	1192	0.3037	ENSG00000251615	RP11-774O3.3	0.878945387	0.845997895	0.913176024	3.61E-11	4.75E-10	0.669177903	-6.619373454	PRAD	-9.504808923	2.00E-21
286549	GSE16560.GPL5474	Prostatecancer		Sboner	281	0.7331	ENSG00000251615	RP11-774O3.3	0.91115762	0.879755598	0.943680506	2.00E-07	1.19E-05	0.615929571	-5.199448979	PRAD	-9.504808923	2.00E-21
493	Berwanger_Neuroblastoma.Berwanger	Braincancer	Neuroblastoma	Berwanger	86	0.1977	ENSG00000255366	RP11-1134I14.8	0.777265537	0.636614116	0.948992019	0.013360468	0.170892968	0.737556561	-2.474013414	GBM	-9.503983096	2.02E-21
41213	E-MTAB-179.NBCustomAgilent4x44K	Braincancer	Neuroblastoma	Oberthuer	478	0.1904	ENSG00000255366	RP11-1134I14.8	0.792786781	0.748846618	0.839305226	1.45E-15	2.55E-14	0.81867673	-7.981489145	GBM	-9.503983096	2.02E-21
57004	E-TABM-38.A-MEXP-255	Braincancer	Neuroblastoma	Westermann	251	0.1474	ENSG00000255366	RP11-1134I14.8	0.68885012	0.587943179	0.807075419	3.98E-06	1.94E-05	0.874191229	-4.612189753	GBM	-9.503983096	2.02E-21
376101	GSE1993.GPL96	Braincancer	Astrocytoma	Petalidis	60	1	ENSG00000255366	RP11-1134I14.8	0.957987429	0.934549154	0.98201353	0.000683532	0.003625907	0.622385529	-3.396100676	GBM	-9.503983096	2.02E-21
381885	GSE1993.GPL96	Braincancer	Glioblastoma	Petalidis	60	1	ENSG00000255366	RP11-1134I14.8	0.957987429	0.934549154	0.98201353	0.000683532	0.003625907	0.622385529	-3.396100676	GBM	-9.503983096	2.02E-21
542610	GSE4271.HGU133A_EntrezCDF.MAS5	Braincancer	Astrocytoma	Phillips	154	0.8052	ENSG00000255366	RP11-1134I14.8	0.958978017	0.935845917	0.982681892	0.000773081	0.016434302	0.635332846	-3.362257026	GBM	-9.503983096	2.02E-21
138285	GSE10885.GPL887	Breastcancer		Hennessy	170	0.2882	ENSG00000272732	RP5-1159O4.2	0.915505983	0.856787075	0.978249124	0.009049369	0.055786501	0.760736196	-2.610183398	BRCA	-9.500851591	2.08E-21
243777	GSE1456.HGU133A_EntrezCDF.MAS5	Breastcancer		Pawitan	318	0.2516	ENSG00000272732	RP5-1159O4.2	0.878742943	0.819390499	0.942394574	0.000291396	0.015945264	0.673791822	-3.622831579	BRCA	-9.500851591	2.08E-21
388661	GSE20486.GPL6947	Breastcancer		Parris	97	0.4845	ENSG00000272732	RP5-1159O4.2	0.877252818	0.822275527	0.935905888	7.31E-05	0.001000459	0.661405138	-3.965979357	BRCA	-9.500851591	2.08E-21
446624	GSE24450.GPL6947	Breastcancer		Greco	183	0.2022	ENSG00000272732	RP5-1159O4.2	0.890972807	0.839161501	0.945983035	0.000158962	0.016672625	0.727753822	-3.776634618	BRCA	-9.500851591	2.08E-21
496681	GSE3143.HGU95Av2_EntrezCDF.MAS5	Breastcancer		Bild	158	0.3165	ENSG00000272732	RP5-1159O4.2	0.878016485	0.804252068	0.95854643	0.003665832	0.182343478	0.636105323	-2.905571395	BRCA	-9.500851591	2.08E-21
528459	GSE3494.HGU133A_EntrezCDF.MAS5	Breastcancer		Miller	502	0.2191	ENSG00000272732	RP5-1159O4.2	0.914633785	0.861872462	0.970625004	0.003245544	0.019810886	0.632154575	-2.94347086	BRCA	-9.500851591	2.08E-21
641051	GSE7390.HGU133A_EntrezCDF.MAS5	Breastcancer		Desmedt	198	0.2828	ENSG00000272732	RP5-1159O4.2	0.929471667	0.878643578	0.983240078	0.01080234	0.217759079	0.617083588	-2.549028719	BRCA	-9.500851591	2.08E-21
683592	GSE9893.GPL5049	Breastcancer		Chanrion	155	0.271	ENSG00000272732	RP5-1159O4.2	0.803851129	0.692326839	0.933340442	0.004166909	0.023093375	0.6253074	-2.865241816	BRCA	-9.500851591	2.08E-21
740578	Vijver_BreastCancer.Vijver_Agilent	Breastcancer		VandeVijver	295	0.2678	ENSG00000272732	RP5-1159O4.2	0.88419798	0.85262918	0.916935623	3.25E-11	1.13E-08	0.742663657	-6.634926182	BRCA	-9.500851591	2.08E-21
40455	E-MTAB-179.NBCustomAgilent4x44K	Braincancer	Neuroblastoma	Oberthuer	478	0.1904	ENSG00000257433	RP1-197B17.3	0.863886087	0.836274762	0.892409056	1.06E-18	7.45E-17	0.769371153	-8.828148575	GBM	-9.499891019	2.10E-21
56980	E-TABM-38.A-MEXP-255	Braincancer	Neuroblastoma	Westermann	251	0.1474	ENSG00000257433	RP1-197B17.3	0.780574406	0.722545643	0.84326355	3.27E-10	1.86E-08	0.795111431	-6.285252964	GBM	-9.499891019	2.10E-21
378263	GSE1993.GPL96	Braincancer	Astrocytoma	Petalidis	60	1	ENSG00000257433	RP1-197B17.3	0.937543495	0.903267762	0.973119868	0.000689087	0.003644111	0.655737705	-3.393884876	GBM	-9.499891019	2.10E-21
384047	GSE1993.GPL96	Braincancer	Glioblastoma	Petalidis	60	1	ENSG00000257433	RP1-197B17.3	0.937543495	0.903267762	0.973119868	0.000689087	0.003644111	0.655737705	-3.393884876	GBM	-9.499891019	2.10E-21
42639	E-MTAB-179.NBCustomAgilent4x44K	Braincancer	Neuroblastoma	Oberthuer	478	0.1904	ENSG00000250159	RP11-381K20.2	0.731592459	0.684876124	0.781495379	1.65E-20	2.69E-18	0.792693866	-9.28309449	GBM	-9.499087694	2.12E-21
61594	E-TABM-38.A-MEXP-255	Braincancer	Neuroblastoma	Westermann	251	0.1474	ENSG00000250159	RP11-381K20.2	0.720292425	0.62831683	0.825731784	2.51E-06	1.30E-05	0.729834651	-4.707176806	GBM	-9.499087694	2.12E-21
208748	GSE13041.HGU133Plus2_EntrezCDF.MAS5	Braincancer	Glioblastoma	Lee	267	0.9213	ENSG00000250159	RP11-381K20.2	0.952042846	0.907290487	0.999002627	0.045437141	0.962253114	0.626436782	-2.000584915	GBM	-9.499087694	2.12E-21
376797	GSE1993.GPL96	Braincancer	Astrocytoma	Petalidis	60	1	ENSG00000250159	RP11-381K20.2	0.892665739	0.840856316	0.947667404	0.000197694	0.001818654	0.636517807	-3.721945598	GBM	-9.499087694	2.12E-21
382581	GSE1993.GPL96	Braincancer	Glioblastoma	Petalidis	60	1	ENSG00000250159	RP11-381K20.2	0.892665739	0.840856316	0.947667404	0.000197694	0.001818654	0.636517807	-3.721945598	GBM	-9.499087694	2.12E-21
542933	GSE4271.HGU133A_EntrezCDF.MAS5	Braincancer	Astrocytoma	Phillips	154	0.8052	ENSG00000250159	RP11-381K20.2	0.935880982	0.881632566	0.9934674	0.02962355	0.091853783	0.588149232	-2.175087633	GBM	-9.499087694	2.12E-21
46158	E-TABM-158.HTHGU133A_EntrezCDF.MAS5	Breastcancer		Chin	173	0.3526	ENSG00000233237	LINC00472	0.933654779	0.88988916	0.979572834	0.005070474	0.212111217	0.635032042	-2.802522126	BRCA	-9.498026806	2.14E-21
138544	GSE10885.GPL887	Breastcancer		Hennessy	170	0.2882	ENSG00000233237	LINC00472	0.878373144	0.790572374	0.975925045	0.015800331	0.06841924	0.745398773	-2.413495317	BRCA	-9.498026806	2.14E-21
245928	GSE1456.HGU133A_EntrezCDF.MAS5	Breastcancer		Pawitan	318	0.2516	ENSG00000233237	LINC00472	0.913645856	0.866582602	0.96326507	0.000816875	0.016433881	0.652973978	-3.347012456	BRCA	-9.498026806	2.14E-21
284800	GSE16446.HGU133Plus2_EntrezCDF.MAS5	Breastcancer		Li	107	0.1495	ENSG00000233237	LINC00472	1.168614016	1.006733592	1.356524438	0.040542563	0.746930074	0.597103918	2.048177983	BRCA	-9.498026806	2.14E-21
390415	GSE20486.GPL6947	Breastcancer		Parris	97	0.4845	ENSG00000233237	LINC00472	0.930915041	0.899342125	0.963596377	4.77E-05	0.000725058	0.722067471	-4.066382143	BRCA	-9.498026806	2.14E-21
448375	GSE24450.GPL6947	Breastcancer		Greco	183	0.2022	ENSG00000233237	LINC00472	0.939721696	0.907973612	0.972579878	0.000391843	0.016672625	0.723833791	-3.545517634	BRCA	-9.498026806	2.14E-21
496980	GSE3143.HGU95Av2_EntrezCDF.MAS5	Breastcancer		Bild	158	0.3165	ENSG00000233237	LINC00472	0.924734814	0.870423178	0.982435323	0.011283735	0.20837731	0.626633832	-2.533786824	BRCA	-9.498026806	2.14E-21
526918	GSE3494.HGU133A_EntrezCDF.MAS5	Breastcancer		Miller	502	0.2191	ENSG00000233237	LINC00472	0.914736578	0.876011097	0.95517398	5.39E-05	0.003441707	0.681735326	-4.037931929	BRCA	-9.498026806	2.14E-21
639887	GSE7390.HGU133A_EntrezCDF.MAS5	Breastcancer		Desmedt	198	0.2828	ENSG00000233237	LINC00472	0.933769608	0.89336731	0.975999089	0.002393891	0.200365658	0.635631483	-3.036440756	BRCA	-9.498026806	2.14E-21
739166	Vijver_BreastCancer.Vijver_Agilent	Breastcancer		VandeVijver	295	0.2678	ENSG00000233237	LINC00472	0.87865142	0.843653719	0.915100947	4.43E-10	3.09E-08	0.751461481	-6.238102219	BRCA	-9.498026806	2.14E-21
262118	GSE16011.HGU133Plus2_EntrezCDF.MAS5	Glioma	Glioma	Gravendeel	272	0.8824	ENSG00000246985	SOCS2-AS1	1.068127022	1.055530964	1.080873393	1.30E-27	3.02E-25	0.715139502	10.8891073	LGG	9.492562541	2.25E-21
700900	Nutt_Glioma.HGU95Av2_EntrezCDF.MAS5	Glioma	Glioma	Nutt	50	0.66	ENSG00000246985	SOCS2-AS1	1.118429373	1.049437376	1.191957035	0.000570313	0.017086592	0.672858617	3.445353275	LGG	9.492562541	2.25E-21
40898	E-MTAB-179.NBCustomAgilent4x44K	Braincancer	Neuroblastoma	Oberthuer	478	0.1904	ENSG00000251615	RP11-774O3.3	0.771269539	0.723756063	0.821902201	1.19E-15	2.16E-14	0.795848928	-8.005798221	GBM	-9.491175146	2.28E-21
59614	E-TABM-38.A-MEXP-255	Braincancer	Neuroblastoma	Westermann	251	0.1474	ENSG00000251615	RP11-774O3.3	0.659035123	0.574380708	0.756166228	2.77E-09	6.74E-08	0.862832495	-5.944403452	GBM	-9.491175146	2.28E-21
379802	GSE1993.GPL96	Braincancer	Astrocytoma	Petalidis	60	1	ENSG00000251615	RP11-774O3.3	0.957428271	0.936438111	0.978888924	0.000119808	0.001396876	0.627473149	-3.846518335	GBM	-9.491175146	2.28E-21
385586	GSE1993.GPL96	Braincancer	Glioblastoma	Petalidis	60	1	ENSG00000251615	RP11-774O3.3	0.957428271	0.936438111	0.978888924	0.000119808	0.001396876	0.627473149	-3.846518335	GBM	-9.491175146	2.28E-21
544855	GSE4271.HGU133A_EntrezCDF.MAS5	Braincancer	Astrocytoma	Phillips	154	0.8052	ENSG00000251615	RP11-774O3.3	0.936335257	0.896472207	0.977970881	0.003041891	0.027315541	0.606803219	-2.963472628	GBM	-9.491175146	2.28E-21
548579	GSE4412.HGU133A_EntrezCDF.MAS5	Braincancer	Astrocytoma	Freije	170	0.6941	ENSG00000251615	RP11-774O3.3	0.94965365	0.903834311	0.997795774	0.040616548	0.13057251	0.57751938	-2.047423223	GBM	-9.491175146	2.28E-21
4344	Berwanger_Neuroblastoma.Berwanger	Braincancer	Neuroblastoma	Berwanger	86	0.1977	ENSG00000263878	DLGAP1-AS4	0.819285	0.675475366	0.993711904	0.042968327	0.275228955	0.679638009	-2.024017731	GBM	-9.485529217	2.41E-21
45065	E-MTAB-179.NBCustomAgilent4x44K	Braincancer	Neuroblastoma	Oberthuer	478	0.1904	ENSG00000263878	DLGAP1-AS4	0.812791274	0.780297878	0.846637769	2.33E-23	3.68E-20	0.805128522	-9.957772694	GBM	-9.485529217	2.41E-21
60614	E-TABM-38.A-MEXP-255	Braincancer	Neuroblastoma	Westermann	251	0.1474	ENSG00000263878	DLGAP1-AS4	0.67815757	0.600078695	0.76639563	4.87E-10	2.32E-08	0.82875629	-6.223097706	GBM	-9.485529217	2.41E-21
547598	GSE4271.HGU133A_EntrezCDF.MAS5	Braincancer	Astrocytoma	Phillips	154	0.8052	ENSG00000263878	DLGAP1-AS4	0.944522706	0.89425258	0.99761875	0.040815243	0.112496894	0.54608632	-2.045401985	GBM	-9.485529217	2.41E-21
48514	E-TABM-158.HTHGU133A_EntrezCDF.MAS5	Breastcancer		Chin	173	0.3526	ENSG00000197291	RAMP2-AS1	0.943869619	0.906707813	0.982554517	0.004821573	0.212111217	0.637473299	-2.818718876	BRCA	-9.480882848	2.52E-21
138304	GSE10885.GPL887	Breastcancer		Hennessy	170	0.2882	ENSG00000197291	RAMP2-AS1	0.89250941	0.830834481	0.958762623	0.001854354	0.052669092	0.788343558	-3.112618818	BRCA	-9.480882848	2.52E-21
245778	GSE1456.HGU133A_EntrezCDF.MAS5	Breastcancer		Pawitan	318	0.2516	ENSG00000197291	RAMP2-AS1	0.937022822	0.893749805	0.982391005	0.007009127	0.043350058	0.626951673	-2.696410314	BRCA	-9.480882848	2.52E-21
387462	GSE20486.GPL6947	Breastcancer		Parris	97	0.4845	ENSG00000197291	RAMP2-AS1	0.916725303	0.88100314	0.953895898	1.81E-05	0.000367743	0.68368926	-4.287497965	BRCA	-9.480882848	2.52E-21
446518	GSE24450.GPL6947	Breastcancer		Greco	183	0.2022	ENSG00000197291	RAMP2-AS1	0.950372886	0.916828701	0.985144359	0.005497708	0.035730702	0.683261466	-2.776325854	BRCA	-9.480882848	2.52E-21
527625	GSE3494.HGU133A_EntrezCDF.MAS5	Breastcancer		Miller	502	0.2191	ENSG00000197291	RAMP2-AS1	0.938499584	0.904718636	0.973541866	0.000689767	0.007490667	0.646372585	-3.393614443	BRCA	-9.480882848	2.52E-21
641314	GSE7390.HGU133A_EntrezCDF.MAS5	Breastcancer		Desmedt	198	0.2828	ENSG00000197291	RAMP2-AS1	0.955223253	0.922268566	0.989355483	0.010546177	0.217759079	0.636729713	-2.557387157	BRCA	-9.480882848	2.52E-21
684948	GSE9893.GPL5049	Breastcancer		Chanrion	155	0.271	ENSG00000197291	RAMP2-AS1	0.807932929	0.707693486	0.922370534	0.001601775	0.01359032	0.661077577	-3.155583299	BRCA	-9.480882848	2.52E-21
741211	Vijver_BreastCancer.Vijver_Agilent	Breastcancer		VandeVijver	295	0.2678	ENSG00000197291	RAMP2-AS1	0.925053508	0.899542469	0.95128804	4.76E-08	5.15E-07	0.70996122	-5.459921906	BRCA	-9.480882848	2.52E-21
40201	E-MTAB-179.NBCustomAgilent4x44K	Braincancer	Neuroblastoma	Oberthuer	478	0.1904	ENSG00000259370	RP11-1069G10.1	0.804255579	0.761091883	0.849867212	9.95E-15	1.39E-13	0.79368369	-7.739877789	GBM	-9.478864874	2.57E-21
57374	E-TABM-38.A-MEXP-255	Braincancer	Neuroblastoma	Westermann	251	0.1474	ENSG00000259370	RP11-1069G10.1	0.738501029	0.670275929	0.81367053	8.83E-10	3.35E-08	0.861826024	-6.129276218	GBM	-9.478864874	2.57E-21
375621	GSE1993.GPL96	Braincancer	Astrocytoma	Petalidis	60	1	ENSG00000259370	RP11-1069G10.1	0.967772487	0.938657529	0.997790523	0.035563004	0.068668065	0.566421707	-2.101888953	GBM	-9.478864874	2.57E-21
381405	GSE1993.GPL96	Braincancer	Glioblastoma	Petalidis	60	1	ENSG00000259370	RP11-1069G10.1	0.967772487	0.938657529	0.997790523	0.035563004	0.068668065	0.566421707	-2.101888953	GBM	-9.478864874	2.57E-21
542579	GSE4271.HGU133A_EntrezCDF.MAS5	Braincancer	Astrocytoma	Phillips	154	0.8052	ENSG00000259370	RP11-1069G10.1	0.914367264	0.867459403	0.963811666	0.000863026	0.016706129	0.623628383	-3.331747193	GBM	-9.478864874	2.57E-21
42774	E-MTAB-179.NBCustomAgilent4x44K	Braincancer	Neuroblastoma	Oberthuer	478	0.1904	ENSG00000231104	RP11-354M20.3	0.695212174	0.641903566	0.75294794	4.21E-19	3.82E-17	0.806242074	-8.931194185	GBM	-9.477613835	2.60E-21
58201	E-TABM-38.A-MEXP-255	Braincancer	Neuroblastoma	Westermann	251	0.1474	ENSG00000231104	RP11-354M20.3	0.530017281	0.436872851	0.643020774	1.21E-10	1.01E-08	0.881524083	-6.438098311	GBM	-9.477613835	2.60E-21
375478	GSE1993.GPL96	Braincancer	Astrocytoma	Petalidis	60	1	ENSG00000231104	RP11-354M20.3	0.881468854	0.822077915	0.945150484	0.000392605	0.002618724	0.639909553	-3.54500556	GBM	-9.477613835	2.60E-21
381262	GSE1993.GPL96	Braincancer	Glioblastoma	Petalidis	60	1	ENSG00000231104	RP11-354M20.3	0.881468854	0.822077915	0.945150484	0.000392605	0.002618724	0.639909553	-3.54500556	GBM	-9.477613835	2.60E-21
1487	Berwanger_Neuroblastoma.Berwanger	Braincancer	Neuroblastoma	Berwanger	86	0.1977	ENSG00000234129	RP11-120D5.1	1.598813814	1.238170658	2.064501848	0.000320718	0.052572593	0.830769231	3.597963796	GBM	9.477339545	2.61E-21
44518	E-MTAB-179.NBCustomAgilent4x44K	Braincancer	Neuroblastoma	Oberthuer	478	0.1904	ENSG00000234129	RP11-120D5.1	1.161547783	1.116374663	1.208548794	1.37E-13	1.37E-12	0.770608432	7.399403757	GBM	9.477339545	2.61E-21
61283	E-TABM-38.A-MEXP-255	Braincancer	Neuroblastoma	Westermann	251	0.1474	ENSG00000234129	RP11-120D5.1	1.280821261	1.151621406	1.424515987	5.06E-06	2.37E-05	0.829906542	4.562129075	GBM	9.477339545	2.61E-21
379405	GSE1993.GPL96	Braincancer	Astrocytoma	Petalidis	60	1	ENSG00000234129	RP11-120D5.1	1.058563927	1.026910768	1.091192753	0.000238415	0.001995402	0.641605427	3.674393248	GBM	9.477339545	2.61E-21
385189	GSE1993.GPL96	Braincancer	Glioblastoma	Petalidis	60	1	ENSG00000234129	RP11-120D5.1	1.058563927	1.026910768	1.091192753	0.000238415	0.001995402	0.641605427	3.674393248	GBM	9.477339545	2.61E-21
545182	GSE4271.HGU133A_EntrezCDF.MAS5	Braincancer	Astrocytoma	Phillips	154	0.8052	ENSG00000234129	RP11-120D5.1	1.048004909	1.014506231	1.082609703	0.00467129	0.032509954	0.60607169	2.828868417	GBM	9.477339545	2.61E-21
552478	GSE4412.HGU133A_EntrezCDF.MAS5	Braincancer	Astrocytoma	Freije	170	0.6941	ENSG00000234129	RP11-120D5.1	1.035376863	1.001686541	1.070200312	0.039417193	0.127840682	0.583333333	2.059804932	GBM	9.477339545	2.61E-21
850	Berwanger_Neuroblastoma.Berwanger	Braincancer	Neuroblastoma	Berwanger	86	0.1977	ENSG00000256050	RP11-982M15.6	0.827921453	0.689114402	0.994688155	0.043711416	0.275228955	0.674208145	-2.016847636	GBM	-9.476465906	2.63E-21
41688	E-MTAB-179.NBCustomAgilent4x44K	Braincancer	Neuroblastoma	Oberthuer	478	0.1904	ENSG00000256050	RP11-982M15.6	0.799057211	0.762451345	0.837420554	6.87E-21	1.39E-18	0.781279965	-9.375738338	GBM	-9.476465906	2.63E-21
56752	E-TABM-38.A-MEXP-255	Braincancer	Neuroblastoma	Westermann	251	0.1474	ENSG00000256050	RP11-982M15.6	0.690126362	0.603661162	0.788976376	5.63E-08	6.00E-07	0.795830338	-5.430326559	GBM	-9.476465906	2.63E-21
375845	GSE1993.GPL96	Braincancer	Astrocytoma	Petalidis	60	1	ENSG00000256050	RP11-982M15.6	0.93297427	0.892226438	0.97558305	0.002327651	0.00848192	0.619559073	-3.044890387	GBM	-9.476465906	2.63E-21
381629	GSE1993.GPL96	Braincancer	Glioblastoma	Petalidis	60	1	ENSG00000256050	RP11-982M15.6	0.93297427	0.892226438	0.97558305	0.002327651	0.00848192	0.619559073	-3.044890387	GBM	-9.476465906	2.63E-21
545276	GSE4271.HGU133A_EntrezCDF.MAS5	Braincancer	Astrocytoma	Phillips	154	0.8052	ENSG00000256050	RP11-982M15.6	0.919630113	0.879145332	0.961979225	0.000264853	0.01254138	0.644111192	-3.647452503	GBM	-9.476465906	2.63E-21
44540	E-MTAB-179.NBCustomAgilent4x44K	Braincancer	Neuroblastoma	Oberthuer	478	0.1904	ENSG00000239268	RP11-384F7.2	0.754014091	0.703146262	0.808561859	2.32E-15	3.85E-14	0.783166816	-7.922908529	GBM	-9.469065527	2.82E-21
61711	E-TABM-38.A-MEXP-255	Braincancer	Neuroblastoma	Westermann	251	0.1474	ENSG00000239268	RP11-384F7.2	0.604693379	0.511602108	0.714723566	3.69E-09	8.12E-08	0.880661395	-5.897604403	GBM	-9.469065527	2.82E-21
376513	GSE1993.GPL96	Braincancer	Astrocytoma	Petalidis	60	1	ENSG00000239268	RP11-384F7.2	0.943154086	0.906414274	0.981383077	0.003889869	0.012199085	0.594686263	-2.886957402	GBM	-9.469065527	2.82E-21
382297	GSE1993.GPL96	Braincancer	Glioblastoma	Petalidis	60	1	ENSG00000239268	RP11-384F7.2	0.943154086	0.906414274	0.981383077	0.003889869	0.012199085	0.594686263	-2.886957402	GBM	-9.469065527	2.82E-21
545576	GSE4271.HGU133A_EntrezCDF.MAS5	Braincancer	Astrocytoma	Phillips	154	0.8052	ENSG00000239268	RP11-384F7.2	0.929629101	0.887346192	0.973926832	0.002124055	0.023473012	0.614484272	-3.072314986	GBM	-9.469065527	2.82E-21
261774	GSE16011.HGU133Plus2_EntrezCDF.MAS5	Glioma	Glioma	Gravendeel	272	0.8824	ENSG00000250133	HOXC-AS2	1.113887038	1.092580576	1.135608998	6.99E-28	2.30E-25	0.720245067	10.94546099	LGG	9.458264854	3.13E-21
698004	Nutt_Glioma.HGU95Av2_EntrezCDF.MAS5	Glioma	Glioma	Nutt	50	0.66	ENSG00000250133	HOXC-AS2	1.158863645	1.062644735	1.263794853	0.000856462	0.017292494	0.671826625	3.333871645	LGG	9.458264854	3.13E-21
41808	E-MTAB-179.NBCustomAgilent4x44K	Braincancer	Neuroblastoma	Oberthuer	478	0.1904	ENSG00000226091	LINC00937	0.72903567	0.67636479	0.785808214	1.46E-16	3.80E-15	0.768535989	-8.259924309	GBM	-9.452942351	3.29E-21
58330	E-TABM-38.A-MEXP-255	Braincancer	Neuroblastoma	Westermann	251	0.1474	ENSG00000226091	LINC00937	0.672765384	0.588204767	0.769482479	7.32E-09	1.29E-07	0.805463695	-5.783500544	GBM	-9.452942351	3.29E-21
378521	GSE1993.GPL96	Braincancer	Astrocytoma	Petalidis	60	1	ENSG00000226091	LINC00937	0.879120635	0.825940204	0.935725233	5.20E-05	0.000940691	0.66817411	-4.046624124	GBM	-9.452942351	3.29E-21
384305	GSE1993.GPL96	Braincancer	Glioblastoma	Petalidis	60	1	ENSG00000226091	LINC00937	0.879120635	0.825940204	0.935725233	5.20E-05	0.000940691	0.66817411	-4.046624124	GBM	-9.452942351	3.29E-21
545757	GSE4271.HGU133A_EntrezCDF.MAS5	Braincancer	Astrocytoma	Phillips	154	0.8052	ENSG00000226091	LINC00937	0.918070258	0.869704666	0.969125533	0.001963442	0.022997838	0.61265545	-3.095707071	GBM	-9.452942351	3.29E-21
41901	E-MTAB-179.NBCustomAgilent4x44K	Braincancer	Neuroblastoma	Oberthuer	478	0.1904	ENSG00000227107	AC096574.5	0.753798582	0.707160075	0.803512985	4.20E-18	2.19E-16	0.799251446	-8.673255974	GBM	-9.452864454	3.30E-21
57696	E-TABM-38.A-MEXP-255	Braincancer	Neuroblastoma	Westermann	251	0.1474	ENSG00000227107	AC096574.5	0.687247216	0.60582519	0.779612243	5.56E-09	1.08E-07	0.85449317	-5.829431528	GBM	-9.452864454	3.30E-21
379709	GSE1993.GPL96	Braincancer	Astrocytoma	Petalidis	60	1	ENSG00000227107	AC096574.5	0.931664225	0.889850701	0.975442541	0.002517401	0.008893177	0.591859808	-3.021241935	GBM	-9.452864454	3.30E-21
385493	GSE1993.GPL96	Braincancer	Glioblastoma	Petalidis	60	1	ENSG00000227107	AC096574.5	0.931664225	0.889850701	0.975442541	0.002517401	0.008893177	0.591859808	-3.021241935	GBM	-9.452864454	3.30E-21
546221	GSE4271.HGU133A_EntrezCDF.MAS5	Braincancer	Astrocytoma	Phillips	154	0.8052	ENSG00000227107	AC096574.5	0.925934182	0.892354066	0.960777948	4.45E-05	0.009384593	0.642648135	-4.08291062	GBM	-9.452864454	3.30E-21
138716	GSE10885.GPL887	Breastcancer		Hennessy	170	0.2882	ENSG00000237879	LINC00398	0.911891602	0.844647016	0.984489707	0.018278698	0.072915076	0.73006135	-2.359923627	BRCA	-9.445940908	3.52E-21
242557	GSE1456.HGU133A_EntrezCDF.MAS5	Breastcancer		Pawitan	318	0.2516	ENSG00000237879	LINC00398	0.929171401	0.888817661	0.971357266	0.001183701	0.019624232	0.65464684	-3.24277868	BRCA	-9.445940908	3.52E-21
388850	GSE20486.GPL6947	Breastcancer		Parris	97	0.4845	ENSG00000237879	LINC00398	0.899972472	0.859232006	0.942644647	8.24E-06	0.000226981	0.701330857	-4.458971656	BRCA	-9.445940908	3.52E-21
448487	GSE24450.GPL6947	Breastcancer		Greco	183	0.2022	ENSG00000237879	LINC00398	0.917910236	0.874914333	0.963019087	0.000466193	0.016672625	0.714229714	-3.499465149	BRCA	-9.445940908	3.52E-21
498329	GSE3143.HGU95Av2_EntrezCDF.MAS5	Breastcancer		Bild	158	0.3165	ENSG00000237879	LINC00398	0.910441713	0.854977933	0.969503515	0.003436504	0.182343478	0.661299489	-2.925728794	BRCA	-9.445940908	3.52E-21
528288	GSE3494.HGU133A_EntrezCDF.MAS5	Breastcancer		Miller	502	0.2191	ENSG00000237879	LINC00398	0.932014308	0.898362993	0.966926151	0.000175058	0.004169281	0.660134889	-3.752530807	BRCA	-9.445940908	3.52E-21
641242	GSE7390.HGU133A_EntrezCDF.MAS5	Breastcancer		Desmedt	198	0.2828	ENSG00000237879	LINC00398	0.949901633	0.91602352	0.98503269	0.005539845	0.217759079	0.626479561	-2.773842718	BRCA	-9.445940908	3.52E-21
683171	GSE9893.GPL5049	Breastcancer		Chanrion	155	0.271	ENSG00000237879	LINC00398	0.822506225	0.716322359	0.94443023	0.005594423	0.027736205	0.620389001	-2.770651728	BRCA	-9.445940908	3.52E-21
739674	Vijver_BreastCancer.Vijver_Agilent	Breastcancer		VandeVijver	295	0.2678	ENSG00000237879	LINC00398	0.913293017	0.887244692	0.940106087	8.08E-10	3.81E-08	0.739595995	-6.143422224	BRCA	-9.445940908	3.52E-21
46630	E-TABM-158.HTHGU133A_EntrezCDF.MAS5	Breastcancer		Chin	173	0.3526	ENSG00000234459	AC002064.4	0.977603105	0.956378287	0.999298963	0.043116221	0.311882333	0.594751297	-2.022582392	BRCA	-9.444981775	3.55E-21
138359	GSE10885.GPL887	Breastcancer		Hennessy	170	0.2882	ENSG00000234459	AC002064.4	0.894009642	0.823283171	0.970812072	0.007712097	0.054134608	0.751533742	-2.664421056	BRCA	-9.444981775	3.55E-21
244210	GSE1456.HGU133A_EntrezCDF.MAS5	Breastcancer		Pawitan	318	0.2516	ENSG00000234459	AC002064.4	0.918737591	0.87635455	0.963170399	0.00043614	0.015945264	0.669330855	-3.517191183	BRCA	-9.444981775	3.55E-21
388377	GSE20486.GPL6947	Breastcancer		Parris	97	0.4845	ENSG00000234459	AC002064.4	0.925074559	0.889386889	0.962194237	0.000104491	0.001322233	0.692355308	-3.879920511	BRCA	-9.444981775	3.55E-21
446337	GSE24450.GPL6947	Breastcancer		Greco	183	0.2022	ENSG00000234459	AC002064.4	0.936787902	0.901337205	0.973632918	0.00090812	0.017202358	0.708937672	-3.317545898	BRCA	-9.444981775	3.55E-21
497487	GSE3143.HGU95Av2_EntrezCDF.MAS5	Breastcancer		Bild	158	0.3165	ENSG00000234459	AC002064.4	0.924430949	0.867206188	0.985431827	0.01594903	0.226444497	0.634779314	-2.410079846	BRCA	-9.444981775	3.55E-21
526710	GSE3494.HGU133A_EntrezCDF.MAS5	Breastcancer		Miller	502	0.2191	ENSG00000234459	AC002064.4	0.928672156	0.89232423	0.966500678	0.00028057	0.004979091	0.668428728	-3.632609009	BRCA	-9.444981775	3.55E-21
641129	GSE7390.HGU133A_EntrezCDF.MAS5	Breastcancer		Desmedt	198	0.2828	ENSG00000234459	AC002064.4	0.944534767	0.911127503	0.979166937	0.001897253	0.200365658	0.622940818	-3.105861931	BRCA	-9.444981775	3.55E-21
684394	GSE9893.GPL5049	Breastcancer		Chanrion	155	0.271	ENSG00000234459	AC002064.4	0.89748609	0.814620612	0.988780876	0.028652808	0.079156892	0.591996423	-2.18823062	BRCA	-9.444981775	3.55E-21
739319	Vijver_BreastCancer.Vijver_Agilent	Breastcancer		VandeVijver	295	0.2678	ENSG00000234459	AC002064.4	0.886339189	0.852558996	0.921457825	1.16E-09	4.60E-08	0.751056318	-6.085872567	BRCA	-9.444981775	3.55E-21
264440	GSE16011.HGU133Plus2_EntrezCDF.MAS5	Glioma	Glioma	Gravendeel	272	0.8824	ENSG00000234233	KCNH1-IT1	0.919483912	0.904543813	0.934670773	9.85E-24	3.99E-22	0.702856113	-10.04313799	LGG	-9.444576289	3.57E-21
698843	Nutt_Glioma.HGU95Av2_EntrezCDF.MAS5	Glioma	Glioma	Nutt	50	0.66	ENSG00000234233	KCNH1-IT1	0.92208856	0.869215087	0.978178274	0.007096676	0.04236758	0.62745098	-2.692273324	LGG	-9.444576289	3.57E-21
43592	E-MTAB-179.NBCustomAgilent4x44K	Braincancer	Neuroblastoma	Oberthuer	478	0.1904	ENSG00000235601	BARX1-AS1	1.405450385	1.296158912	1.523957261	1.72E-16	4.22E-15	0.776640168	8.240489199	GBM	9.441168783	3.69E-21
61210	E-TABM-38.A-MEXP-255	Braincancer	Neuroblastoma	Westermann	251	0.1474	ENSG00000235601	BARX1-AS1	1.242864857	1.119382643	1.379968737	4.65E-05	0.000162399	0.706398275	4.072308855	GBM	9.441168783	3.69E-21
203851	GSE13041.HGU133A_EntrezCDF.MAS5	Braincancer	Glioblastoma	Lee	267	0.9213	ENSG00000235601	BARX1-AS1	1.060152676	1.014766118	1.1075692	0.008881922	0.494189577	0.54263826	2.61656588	GBM	9.441168783	3.69E-21
215194	GSE13041.HGU95Av2_EntrezCDF.MAS5	Braincancer	Glioblastoma	Lee	267	0.9213	ENSG00000235601	BARX1-AS1	1.113343254	1.009543012	1.227816138	0.031541869	0.404721313	0.610966057	2.150168752	GBM	9.441168783	3.69E-21
379578	GSE1993.GPL96	Braincancer	Astrocytoma	Petalidis	60	1	ENSG00000235601	BARX1-AS1	1.157716605	1.090527894	1.229044892	1.58E-06	0.000441471	0.70830978	4.800917456	GBM	9.441168783	3.69E-21
385362	GSE1993.GPL96	Braincancer	Glioblastoma	Petalidis	60	1	ENSG00000235601	BARX1-AS1	1.157716605	1.090527894	1.229044892	1.58E-06	0.000441471	0.70830978	4.800917456	GBM	9.441168783	3.69E-21
553019	GSE4412.HGU133A_EntrezCDF.MAS5	Braincancer	Astrocytoma	Freije	170	0.6941	ENSG00000235601	BARX1-AS1	1.134713519	1.038232459	1.24016039	0.005311275	0.04421684	0.595284238	2.787522607	GBM	9.441168783	3.69E-21
48575	E-TABM-158.HTHGU133A_EntrezCDF.MAS5	Breastcancer		Chin	173	0.3526	ENSG00000267097	SLC14A2-AS1	0.966005824	0.935041376	0.997995678	0.037464543	0.299498104	0.610009155	-2.080665401	BRCA	-9.439969325	3.73E-21
137990	GSE10885.GPL887	Breastcancer		Hennessy	170	0.2882	ENSG00000267097	SLC14A2-AS1	0.900148237	0.821383268	0.986466222	0.024346285	0.085525685	0.671779141	-2.251620182	BRCA	-9.439969325	3.73E-21
243596	GSE1456.HGU133A_EntrezCDF.MAS5	Breastcancer		Pawitan	318	0.2516	ENSG00000267097	SLC14A2-AS1	0.926654734	0.888481251	0.966468335	0.000386654	0.015945264	0.671561338	-3.549029098	BRCA	-9.439969325	3.73E-21
388129	GSE20486.GPL6947	Breastcancer		Parris	97	0.4845	ENSG00000267097	SLC14A2-AS1	0.921241897	0.881100065	0.963212542	0.000307517	0.00281385	0.682760755	-3.608883908	BRCA	-9.439969325	3.73E-21
446818	GSE24450.GPL6947	Breastcancer		Greco	183	0.2022	ENSG00000267097	SLC14A2-AS1	0.924366132	0.881740388	0.969052522	0.001094408	0.017297608	0.700313603	-3.265060247	BRCA	-9.439969325	3.73E-21
497243	GSE3143.HGU95Av2_EntrezCDF.MAS5	Breastcancer		Bild	158	0.3165	ENSG00000267097	SLC14A2-AS1	0.937207795	0.889263621	0.987736854	0.015498715	0.223971529	0.613563175	-2.420510883	BRCA	-9.439969325	3.73E-21
525772	GSE3494.HGU133A_EntrezCDF.MAS5	Breastcancer		Miller	502	0.2191	ENSG00000267097	SLC14A2-AS1	0.935524749	0.905057808	0.967017298	7.97E-05	0.00355658	0.674717463	-3.945389636	BRCA	-9.439969325	3.73E-21
641248	GSE7390.HGU133A_EntrezCDF.MAS5	Breastcancer		Desmedt	198	0.2828	ENSG00000267097	SLC14A2-AS1	0.95481239	0.922956471	0.987767818	0.007565864	0.217759079	0.624527151	-2.670853603	BRCA	-9.439969325	3.73E-21
684154	GSE9893.GPL5049	Breastcancer		Chanrion	155	0.271	ENSG00000267097	SLC14A2-AS1	0.872928278	0.774011332	0.984486592	0.026776248	0.076252083	0.604963112	-2.214764287	BRCA	-9.439969325	3.73E-21
739681	Vijver_BreastCancer.Vijver_Agilent	Breastcancer		VandeVijver	295	0.2678	ENSG00000267097	SLC14A2-AS1	0.924524848	0.900548424	0.949139627	4.81E-09	9.82E-08	0.726920183	-5.853589505	BRCA	-9.439969325	3.73E-21
260714	GSE16011.HGU133Plus2_EntrezCDF.MAS5	Glioma	Glioma	Gravendeel	272	0.8824	ENSG00000214293	APTR	1.11384758	1.091106445	1.137062692	1.25E-24	6.79E-23	0.720965853	10.24449798	LGG	9.439231348	3.76E-21
698159	Nutt_Glioma.HGU95Av2_EntrezCDF.MAS5	Glioma	Glioma	Nutt	50	0.66	ENSG00000214293	APTR	1.133595671	1.044925091	1.229790686	0.002549171	0.026079627	0.647058824	3.017442845	LGG	9.439231348	3.76E-21
263958	GSE16011.HGU133Plus2_EntrezCDF.MAS5	Glioma	Glioma	Gravendeel	272	0.8824	ENSG00000270589	RP11-348N5.7	0.878620246	0.858009387	0.899726213	1.20E-26	1.64E-24	0.713667898	-10.68443348	LGG	-9.437551915	3.82E-21
698363	Nutt_Glioma.HGU95Av2_EntrezCDF.MAS5	Glioma	Glioma	Nutt	50	0.66	ENSG00000270589	RP11-348N5.7	0.926815762	0.873936718	0.982894343	0.01122563	0.055460619	0.643962848	-2.535595557	LGG	-9.437551915	3.82E-21
43252	E-MTAB-179.NBCustomAgilent4x44K	Braincancer	Neuroblastoma	Oberthuer	478	0.1904	ENSG00000265943	RP11-739L10.1	1.256941754	1.177768386	1.341437409	5.61E-12	3.93E-11	0.718426181	6.889128647	GBM	9.432288107	4.01E-21
59408	E-TABM-38.A-MEXP-255	Braincancer	Neuroblastoma	Westermann	251	0.1474	ENSG00000265943	RP11-739L10.1	1.39115311	1.239046412	1.561932594	2.30E-08	3.01E-07	0.796405464	5.588078593	GBM	9.432288107	4.01E-21
377415	GSE1993.GPL96	Braincancer	Astrocytoma	Petalidis	60	1	ENSG00000265943	RP11-739L10.1	1.104965764	1.047454709	1.165634493	0.000252195	0.002036292	0.635952516	3.660020248	GBM	9.432288107	4.01E-21
383199	GSE1993.GPL96	Braincancer	Glioblastoma	Petalidis	60	1	ENSG00000265943	RP11-739L10.1	1.104965764	1.047454709	1.165634493	0.000252195	0.002036292	0.635952516	3.660020248	GBM	9.432288107	4.01E-21
543311	GSE4271.HGU133A_EntrezCDF.MAS5	Braincancer	Astrocytoma	Phillips	154	0.8052	ENSG00000265943	RP11-739L10.1	1.128525875	1.061439395	1.199852444	0.000110261	0.010032104	0.649231895	3.866826588	GBM	9.432288107	4.01E-21
553888	GSE4412.HGU133A_EntrezCDF.MAS5	Braincancer	Astrocytoma	Freije	170	0.6941	ENSG00000265943	RP11-739L10.1	1.102026991	1.028754935	1.180517776	0.005647921	0.04536224	0.611757106	2.767551013	GBM	9.432288107	4.01E-21
137497	GSE10885.GPL887	Breastcancer		Hennessy	170	0.2882	ENSG00000261671	RP11-573G6.6	0.852643589	0.768638613	0.945829519	0.002592176	0.052669092	0.763803681	-3.012368583	BRCA	-9.431555264	4.04E-21
141591	GSE10886.GPL1390	Breastcancer		Parker	203	0.197	ENSG00000261671	RP11-573G6.6	0.945380457	0.897548823	0.995761106	0.033978962	0.585166399	0.633293979	-2.120321262	BRCA	-9.431555264	4.04E-21
245952	GSE1456.HGU133A_EntrezCDF.MAS5	Breastcancer		Pawitan	318	0.2516	ENSG00000261671	RP11-573G6.6	0.90657802	0.851262597	0.965487865	0.002262819	0.024619992	0.650929368	-3.053376485	BRCA	-9.431555264	4.04E-21
388238	GSE20486.GPL6947	Breastcancer		Parris	97	0.4845	ENSG00000261671	RP11-573G6.6	0.883345374	0.820445212	0.951067834	0.000997901	0.006487161	0.643454039	-3.291117899	BRCA	-9.431555264	4.04E-21
446933	GSE24450.GPL6947	Breastcancer		Greco	183	0.2022	ENSG00000261671	RP11-573G6.6	0.895533695	0.836804878	0.958384231	0.001431521	0.019318394	0.695805566	-3.188219025	BRCA	-9.431555264	4.04E-21
526217	GSE3494.HGU133A_EntrezCDF.MAS5	Breastcancer		Miller	502	0.2191	ENSG00000261671	RP11-573G6.6	0.90512248	0.854837131	0.958365837	0.000630486	0.007190311	0.658676631	-3.418148764	BRCA	-9.431555264	4.04E-21
683906	GSE9893.GPL5049	Breastcancer		Chanrion	155	0.271	ENSG00000261671	RP11-573G6.6	0.748144627	0.649367746	0.861946695	5.91E-05	0.003374945	0.674491393	-4.01633259	BRCA	-9.431555264	4.04E-21
740889	Vijver_BreastCancer.Vijver_Agilent	Breastcancer		VandeVijver	295	0.2678	ENSG00000261671	RP11-573G6.6	0.864700491	0.830190256	0.900645285	2.64E-12	4.61E-09	0.739538114	-6.995727307	BRCA	-9.431555264	4.04E-21
1045	Berwanger_Neuroblastoma.Berwanger	Braincancer	Neuroblastoma	Berwanger	86	0.1977	ENSG00000259577	RP11-430B1.2	0.802761009	0.67285837	0.957742768	0.014713426	0.180402743	0.659728507	-2.439356958	GBM	-9.431223184	4.05E-21
44437	E-MTAB-179.NBCustomAgilent4x44K	Braincancer	Neuroblastoma	Oberthuer	478	0.1904	ENSG00000259577	RP11-430B1.2	0.826338942	0.790079213	0.864262767	7.96E-17	2.25E-15	0.771752915	-8.331812935	GBM	-9.431223184	4.05E-21
57314	E-TABM-38.A-MEXP-255	Braincancer	Neuroblastoma	Westermann	251	0.1474	ENSG00000259577	RP11-430B1.2	0.725209555	0.651594724	0.807141125	4.02E-09	8.53E-08	0.824155284	-5.883206235	GBM	-9.431223184	4.05E-21
380418	GSE1993.GPL96	Braincancer	Astrocytoma	Petalidis	60	1	ENSG00000259577	RP11-430B1.2	0.930255461	0.891666882	0.970514033	0.000824138	0.004115707	0.647258338	-3.344558065	GBM	-9.431223184	4.05E-21
386202	GSE1993.GPL96	Braincancer	Glioblastoma	Petalidis	60	1	ENSG00000259577	RP11-430B1.2	0.930255461	0.891666882	0.970514033	0.000824138	0.004115707	0.647258338	-3.344558065	GBM	-9.431223184	4.05E-21
544742	GSE4271.HGU133A_EntrezCDF.MAS5	Braincancer	Astrocytoma	Phillips	154	0.8052	ENSG00000259577	RP11-430B1.2	0.968364329	0.938007329	0.999703782	0.047906738	0.124263511	0.572787125	-1.978194772	GBM	-9.431223184	4.05E-21
4429	Berwanger_Neuroblastoma.Berwanger	Braincancer	Neuroblastoma	Berwanger	86	0.1977	ENSG00000262879	RP11-156P1.3	0.832612219	0.729198804	0.950691503	0.006784222	0.128804063	0.739366516	-2.707254545	GBM	-9.429454288	4.12E-21
45263	E-MTAB-179.NBCustomAgilent4x44K	Braincancer	Neuroblastoma	Oberthuer	478	0.1904	ENSG00000262879	RP11-156P1.3	0.806321453	0.761527493	0.853750248	1.56E-13	1.54E-12	0.803953107	-7.381995679	GBM	-9.429454288	4.12E-21
60452	E-TABM-38.A-MEXP-255	Braincancer	Neuroblastoma	Westermann	251	0.1474	ENSG00000262879	RP11-156P1.3	0.75714537	0.683873714	0.838267505	8.45E-08	8.15E-07	0.834507549	-5.357155574	GBM	-9.429454288	4.12E-21
378812	GSE1993.GPL96	Braincancer	Astrocytoma	Petalidis	60	1	ENSG00000262879	RP11-156P1.3	0.948640524	0.920989214	0.977122023	0.000476948	0.002882123	0.613340871	-3.493379485	GBM	-9.429454288	4.12E-21
384596	GSE1993.GPL96	Braincancer	Glioblastoma	Petalidis	60	1	ENSG00000262879	RP11-156P1.3	0.948640524	0.920989214	0.977122023	0.000476948	0.002882123	0.613340871	-3.493379485	GBM	-9.429454288	4.12E-21
543006	GSE4271.HGU133A_EntrezCDF.MAS5	Braincancer	Astrocytoma	Phillips	154	0.8052	ENSG00000262879	RP11-156P1.3	0.914813851	0.868718098	0.963355527	0.000737599	0.016354332	0.63240673	-3.375207977	GBM	-9.429454288	4.12E-21
548312	GSE4412.HGU133A_EntrezCDF.MAS5	Braincancer	Astrocytoma	Freije	170	0.6941	ENSG00000262879	RP11-156P1.3	0.906951199	0.85548609	0.961512392	0.001050141	0.02201594	0.602390181	-3.276737233	GBM	-9.429454288	4.12E-21
936	Berwanger_Neuroblastoma.Berwanger	Braincancer	Neuroblastoma	Berwanger	86	0.1977	ENSG00000267372	AC005330.2	0.752127044	0.588382941	0.961440332	0.022974113	0.219926292	0.688687783	-2.273864854	GBM	-9.423901207	4.35E-21
43238	E-MTAB-179.NBCustomAgilent4x44K	Braincancer	Neuroblastoma	Oberthuer	478	0.1904	ENSG00000267372	AC005330.2	0.772635061	0.731767478	0.815785007	1.36E-20	2.36E-18	0.804788271	-9.303133655	GBM	-9.423901207	4.35E-21
57205	E-TABM-38.A-MEXP-255	Braincancer	Neuroblastoma	Westermann	251	0.1474	ENSG00000267372	AC005330.2	0.693820556	0.622464506	0.773356488	4.07E-11	5.01E-09	0.879942487	-6.601588661	GBM	-9.423901207	4.35E-21
376304	GSE1993.GPL96	Braincancer	Astrocytoma	Petalidis	60	1	ENSG00000267372	AC005330.2	0.942005945	0.902622906	0.983107335	0.006109394	0.017134155	0.574901074	-2.741851561	GBM	-9.423901207	4.35E-21
382088	GSE1993.GPL96	Braincancer	Glioblastoma	Petalidis	60	1	ENSG00000267372	AC005330.2	0.942005945	0.902622906	0.983107335	0.006109394	0.017134155	0.574901074	-2.741851561	GBM	-9.423901207	4.35E-21
544272	GSE4271.HGU133A_EntrezCDF.MAS5	Braincancer	Astrocytoma	Phillips	154	0.8052	ENSG00000267372	AC005330.2	0.950808601	0.914934111	0.988089726	0.010153523	0.048934456	0.588149232	-2.570556615	GBM	-9.423901207	4.35E-21
3145	Berwanger_Neuroblastoma.Berwanger	Braincancer	Neuroblastoma	Berwanger	86	0.1977	ENSG00000266913	CTC-548K16.2	1.658382855	1.243244864	2.212141608	0.000579424	0.060392506	0.800904977	3.441067252	GBM	9.422019845	4.42E-21
42162	E-MTAB-179.NBCustomAgilent4x44K	Braincancer	Neuroblastoma	Oberthuer	478	0.1904	ENSG00000266913	CTC-548K16.2	1.173332585	1.119772282	1.229454754	2.01E-11	1.28E-10	0.768814377	6.705441307	GBM	9.422019845	4.42E-21
57954	E-TABM-38.A-MEXP-255	Braincancer	Neuroblastoma	Westermann	251	0.1474	ENSG00000266913	CTC-548K16.2	1.453833786	1.294239656	1.633107645	2.84E-10	1.72E-08	0.825305536	6.307380736	GBM	9.422019845	4.42E-21
375593	GSE1993.GPL96	Braincancer	Astrocytoma	Petalidis	60	1	ENSG00000266913	CTC-548K16.2	1.082807565	1.047148203	1.119681264	3.22E-06	0.000447602	0.655172414	4.656443944	GBM	9.422019845	4.42E-21
381377	GSE1993.GPL96	Braincancer	Glioblastoma	Petalidis	60	1	ENSG00000266913	CTC-548K16.2	1.082807565	1.047148203	1.119681264	3.22E-06	0.000447602	0.655172414	4.656443944	GBM	9.422019845	4.42E-21
547903	GSE4271.HGU133A_EntrezCDF.MAS5	Braincancer	Astrocytoma	Phillips	154	0.8052	ENSG00000266913	CTC-548K16.2	1.055303929	1.011493496	1.101011906	0.012838552	0.05483068	0.592172641	2.488216575	GBM	9.422019845	4.42E-21
551222	GSE4412.HGU133A_EntrezCDF.MAS5	Braincancer	Astrocytoma	Freije	170	0.6941	ENSG00000266913	CTC-548K16.2	1.044212024	1.003774289	1.086278821	0.031800361	0.112307008	0.564922481	2.146911079	GBM	9.422019845	4.42E-21
103446	GSE10645.GPL5858	Prostatecancer		Nakagawa	1192	0.3037	ENSG00000265369	PCAT18	0.849814274	0.804075087	0.898155298	8.16E-09	1.72E-07	0.645070033	-5.765180093	PRAD	-9.421094895	4.46E-21
104216	GSE10645.GPL5873	Prostatecancer		Nakagawa	1192	0.3037	ENSG00000265369	PCAT18	0.851332555	0.812494483	0.892027126	1.42E-11	2.46E-10	0.680155594	-6.755963503	PRAD	-9.421094895	4.46E-21
287420	GSE16560.GPL5474	Prostatecancer		Sboner	281	0.7331	ENSG00000265369	PCAT18	0.937698771	0.899775679	0.977220218	0.002258384	0.014679407	0.568680341	-3.053964969	PRAD	-9.421094895	4.46E-21
3833	Berwanger_Neuroblastoma.Berwanger	Braincancer	Neuroblastoma	Berwanger	86	0.1977	ENSG00000271849	CTC-332L22.1	0.745169411	0.635046708	0.874388361	0.000311969	0.052572593	0.789140271	-3.605153457	GBM	-9.41347115	4.80E-21
43579	E-MTAB-179.NBCustomAgilent4x44K	Braincancer	Neuroblastoma	Oberthuer	478	0.1904	ENSG00000271849	CTC-332L22.1	0.826806364	0.790638801	0.864628402	7.84E-17	2.24E-15	0.760277151	-8.333582063	GBM	-9.41347115	4.80E-21
58644	E-TABM-38.A-MEXP-255	Braincancer	Neuroblastoma	Westermann	251	0.1474	ENSG00000271849	CTC-332L22.1	0.729663038	0.66649289	0.798820448	9.00E-12	2.48E-09	0.860100647	-6.821686251	GBM	-9.41347115	4.80E-21
378833	GSE1993.GPL96	Braincancer	Astrocytoma	Petalidis	60	1	ENSG00000271849	CTC-332L22.1	0.936466169	0.903926974	0.970176696	0.000274808	0.002139316	0.639909553	-3.637957973	GBM	-9.41347115	4.80E-21
384617	GSE1993.GPL96	Braincancer	Glioblastoma	Petalidis	60	1	ENSG00000271849	CTC-332L22.1	0.936466169	0.903926974	0.970176696	0.000274808	0.002139316	0.639909553	-3.637957973	GBM	-9.41347115	4.80E-21
542450	GSE4271.HGU133A_EntrezCDF.MAS5	Braincancer	Astrocytoma	Phillips	154	0.8052	ENSG00000271849	CTC-332L22.1	0.963100003	0.931736307	0.995519451	0.026026963	0.084718055	0.598024872	-2.225809217	GBM	-9.41347115	4.80E-21
48200	E-TABM-158.HTHGU133A_EntrezCDF.MAS5	Breastcancer		Chin	173	0.3526	ENSG00000254042	CTC-558O2.1	0.939048154	0.889262862	0.99162067	0.023652862	0.2703196	0.615196826	-2.262721508	BRCA	-9.41125412	4.90E-21
137011	GSE10885.GPL887	Breastcancer		Hennessy	170	0.2882	ENSG00000254042	CTC-558O2.1	0.908043567	0.852239103	0.967502098	0.00287409	0.052669092	0.779141104	-2.980893196	BRCA	-9.41125412	4.90E-21
243593	GSE1456.HGU133A_EntrezCDF.MAS5	Breastcancer		Pawitan	318	0.2516	ENSG00000254042	CTC-558O2.1	0.939473389	0.904547706	0.975747595	0.001237317	0.019675428	0.659107807	-3.230135281	BRCA	-9.41125412	4.90E-21
388845	GSE20486.GPL6947	Breastcancer		Parris	97	0.4845	ENSG00000254042	CTC-558O2.1	0.877024912	0.832068548	0.924410253	1.02E-06	7.78E-05	0.700711854	-4.887560742	BRCA	-9.41125412	4.90E-21
445833	GSE24450.GPL6947	Breastcancer		Greco	183	0.2022	ENSG00000254042	CTC-558O2.1	0.921074229	0.874627509	0.969987482	0.001844306	0.021458677	0.703057624	-3.114222121	BRCA	-9.41125412	4.90E-21
528522	GSE3494.HGU133A_EntrezCDF.MAS5	Breastcancer		Miller	502	0.2191	ENSG00000254042	CTC-558O2.1	0.946577339	0.917347769	0.976738255	0.000602049	0.007020043	0.637440758	-3.43068975	BRCA	-9.41125412	4.90E-21
640871	GSE7390.HGU133A_EntrezCDF.MAS5	Breastcancer		Desmedt	198	0.2828	ENSG00000254042	CTC-558O2.1	0.963096378	0.935608078	0.991392289	0.010924477	0.217759079	0.624527151	-2.545105358	BRCA	-9.41125412	4.90E-21
741126	Vijver_BreastCancer.Vijver_Agilent	Breastcancer		VandeVijver	295	0.2678	ENSG00000254042	CTC-558O2.1	0.918378053	0.894227005	0.943181367	3.80E-10	2.79E-08	0.72518377	-6.26216652	BRCA	-9.41125412	4.90E-21
2398	Berwanger_Neuroblastoma.Berwanger	Braincancer	Neuroblastoma	Berwanger	86	0.1977	ENSG00000254872	RP13-870H17.3	0.7633813	0.610057104	0.955240101	0.018261393	0.200363321	0.702262443	-2.360274986	GBM	-9.405143095	5.20E-21
42145	E-MTAB-179.NBCustomAgilent4x44K	Braincancer	Neuroblastoma	Oberthuer	478	0.1904	ENSG00000254872	RP13-870H17.3	0.771219791	0.723772936	0.821777019	1.07E-15	1.96E-14	0.75746234	-8.018861556	GBM	-9.405143095	5.20E-21
58302	E-TABM-38.A-MEXP-255	Braincancer	Neuroblastoma	Westermann	251	0.1474	ENSG00000254872	RP13-870H17.3	0.687006147	0.61555688	0.766748714	2.08E-11	3.44E-09	0.835370237	-6.700251712	GBM	-9.405143095	5.20E-21
380192	GSE1993.GPL96	Braincancer	Astrocytoma	Petalidis	60	1	ENSG00000254872	RP13-870H17.3	0.914646692	0.861275498	0.971325171	0.003632846	0.011632752	0.598643301	-2.908398878	GBM	-9.405143095	5.20E-21
385976	GSE1993.GPL96	Braincancer	Glioblastoma	Petalidis	60	1	ENSG00000254872	RP13-870H17.3	0.914646692	0.861275498	0.971325171	0.003632846	0.011632752	0.598643301	-2.908398878	GBM	-9.405143095	5.20E-21
542811	GSE4271.HGU133A_EntrezCDF.MAS5	Braincancer	Astrocytoma	Phillips	154	0.8052	ENSG00000254872	RP13-870H17.3	0.917792678	0.860624397	0.978758447	0.008941591	0.045840833	0.588514996	-2.614279302	GBM	-9.405143095	5.20E-21
103803	GSE10645.GPL5858	Prostatecancer		Nakagawa	1192	0.3037	ENSG00000261104	RP11-734K21.5	1.153381979	1.074795097	1.237714978	7.39E-05	0.000388645	0.613213204	3.963299585	PRAD	9.401367551	5.39E-21
104593	GSE10645.GPL5873	Prostatecancer		Nakagawa	1192	0.3037	ENSG00000261104	RP11-734K21.5	1.15843505	1.116961544	1.201448494	2.65E-15	2.01E-13	0.712965668	7.906430111	PRAD	9.401367551	5.39E-21
286465	GSE16560.GPL5474	Prostatecancer		Sboner	281	0.7331	ENSG00000261104	RP11-734K21.5	1.137292237	1.089914372	1.186729586	3.11E-09	1.17E-06	0.620761205	5.925814965	PRAD	9.401367551	5.39E-21
1093	Berwanger_Neuroblastoma.Berwanger	Braincancer	Neuroblastoma	Berwanger	86	0.1977	ENSG00000267296	CEBPA-AS1	0.810686842	0.714771801	0.919472698	0.001087894	0.068116696	0.742986425	-3.266750682	GBM	-9.399706036	5.47E-21
45216	E-MTAB-179.NBCustomAgilent4x44K	Braincancer	Neuroblastoma	Oberthuer	478	0.1904	ENSG00000267296	CEBPA-AS1	0.829841561	0.791508335	0.870031289	1.08E-14	1.48E-13	0.766339819	-7.729743196	GBM	-9.399706036	5.47E-21
57725	E-TABM-38.A-MEXP-255	Braincancer	Neuroblastoma	Westermann	251	0.1474	ENSG00000267296	CEBPA-AS1	0.827041598	0.765797441	0.893183717	1.31E-06	7.47E-06	0.807189073	-4.837676095	GBM	-9.399706036	5.47E-21
379374	GSE1993.GPL96	Braincancer	Astrocytoma	Petalidis	60	1	ENSG00000267296	CEBPA-AS1	0.945030333	0.919022772	0.971773885	7.16E-05	0.001108858	0.6433013	-3.97091844	GBM	-9.399706036	5.47E-21
385158	GSE1993.GPL96	Braincancer	Glioblastoma	Petalidis	60	1	ENSG00000267296	CEBPA-AS1	0.945030333	0.919022772	0.971773885	7.16E-05	0.001108858	0.6433013	-3.97091844	GBM	-9.399706036	5.47E-21
547715	GSE4271.HGU133A_EntrezCDF.MAS5	Braincancer	Astrocytoma	Phillips	154	0.8052	ENSG00000267296	CEBPA-AS1	0.938202845	0.90199378	0.975865464	0.001490391	0.021259225	0.628017557	-3.17654809	GBM	-9.399706036	5.47E-21
137286	GSE10885.GPL887	Breastcancer		Hennessy	170	0.2882	ENSG00000234715	CTB-107G13.1	0.858517985	0.786287981	0.937383182	0.000668813	0.052669092	0.812883436	-3.402054377	BRCA	-9.396599653	5.64E-21
244597	GSE1456.HGU133A_EntrezCDF.MAS5	Breastcancer		Pawitan	318	0.2516	ENSG00000234715	CTB-107G13.1	0.928131607	0.875304389	0.984147103	0.012616366	0.062876738	0.618773234	-2.494418603	BRCA	-9.396599653	5.64E-21
390806	GSE20486.GPL6947	Breastcancer		Parris	97	0.4845	ENSG00000234715	CTB-107G13.1	0.880954561	0.830402009	0.934584612	2.63E-05	0.000487176	0.651810585	-4.203726732	BRCA	-9.396599653	5.64E-21
447094	GSE24450.GPL6947	Breastcancer		Greco	183	0.2022	ENSG00000234715	CTB-107G13.1	0.921684159	0.877727026	0.967842693	0.001071953	0.017255749	0.698157585	-3.270927797	BRCA	-9.396599653	5.64E-21
498485	GSE3143.HGU95Av2_EntrezCDF.MAS5	Breastcancer		Bild	158	0.3165	ENSG00000234715	CTB-107G13.1	0.931770956	0.889815162	0.975705013	0.002645017	0.182343478	0.653532866	-3.006238176	BRCA	-9.396599653	5.64E-21
525632	GSE3494.HGU133A_EntrezCDF.MAS5	Breastcancer		Miller	502	0.2191	ENSG00000234715	CTB-107G13.1	0.920681799	0.877903369	0.965544734	0.000663167	0.007423387	0.644094058	-3.40437073	BRCA	-9.396599653	5.64E-21
640783	GSE7390.HGU133A_EntrezCDF.MAS5	Breastcancer		Desmedt	198	0.2828	ENSG00000234715	CTB-107G13.1	0.947886053	0.907555673	0.990008654	0.015838365	0.232642979	0.599877974	-2.412619019	BRCA	-9.396599653	5.64E-21
739587	Vijver_BreastCancer.Vijver_Agilent	Breastcancer		VandeVijver	295	0.2678	ENSG00000234715	CTB-107G13.1	0.847241367	0.806280266	0.890283397	5.51E-11	1.37E-08	0.746946808	-6.556507172	BRCA	-9.396599653	5.64E-21
135801	GSE10885.GPL887	Breastcancer		Hennessy	170	0.2882	ENSG00000226200	SGMS1-AS1	0.935284905	0.891614952	0.981093747	0.006100468	0.052868717	0.748466258	-2.74233183	BRCA	-9.396563937	5.64E-21
140260	GSE10886.GPL1390	Breastcancer		Parker	203	0.197	ENSG00000226200	SGMS1-AS1	0.96272202	0.927249581	0.999551477	0.047324395	0.585166399	0.612514758	-1.983385414	BRCA	-9.396563937	5.64E-21
244208	GSE1456.HGU133A_EntrezCDF.MAS5	Breastcancer		Pawitan	318	0.2516	ENSG00000226200	SGMS1-AS1	0.945332252	0.90820447	0.983977832	0.00595823	0.038935074	0.618587361	-2.75007131	BRCA	-9.396563937	5.64E-21
387633	GSE20486.GPL6947	Breastcancer		Parris	97	0.4845	ENSG00000226200	SGMS1-AS1	0.931582075	0.903355768	0.960690343	6.34E-06	0.000206902	0.713710925	-4.514603214	BRCA	-9.396563937	5.64E-21
445351	GSE24450.GPL6947	Breastcancer		Greco	183	0.2022	ENSG00000226200	SGMS1-AS1	0.950127655	0.924182673	0.976801002	0.000292792	0.016672625	0.728537828	-3.621595395	BRCA	-9.396563937	5.64E-21
498582	GSE3143.HGU95Av2_EntrezCDF.MAS5	Breastcancer		Bild	158	0.3165	ENSG00000226200	SGMS1-AS1	0.94071164	0.898594512	0.984802797	0.008916558	0.201757899	0.641788217	-2.615236917	BRCA	-9.396563937	5.64E-21
527797	GSE3494.HGU133A_EntrezCDF.MAS5	Breastcancer		Miller	502	0.2191	ENSG00000226200	SGMS1-AS1	0.944934722	0.915273282	0.975557407	0.000500063	0.006451959	0.659223478	-3.480722806	BRCA	-9.396563937	5.64E-21
641858	GSE7390.HGU133A_EntrezCDF.MAS5	Breastcancer		Desmedt	198	0.2828	ENSG00000226200	SGMS1-AS1	0.962866227	0.934689149	0.99189273	0.012519552	0.220360884	0.624405125	-2.497151311	BRCA	-9.396563937	5.64E-21
741015	Vijver_BreastCancer.Vijver_Agilent	Breastcancer		VandeVijver	295	0.2678	ENSG00000226200	SGMS1-AS1	0.937451837	0.918226793	0.957079398	1.00E-09	4.35E-08	0.762806043	-6.109456538	BRCA	-9.396563937	5.64E-21
2759	Berwanger_Neuroblastoma.Berwanger	Braincancer	Neuroblastoma	Berwanger	86	0.1977	ENSG00000258884	CTD-3035D6.2	1.270470744	1.057525757	1.526294656	0.010542193	0.157338407	0.705882353	2.55751858	GBM	9.394537795	5.75E-21
41047	E-MTAB-179.NBCustomAgilent4x44K	Braincancer	Neuroblastoma	Oberthuer	478	0.1904	ENSG00000258884	CTD-3035D6.2	1.174448628	1.119702794	1.231871159	4.05E-11	2.38E-10	0.713013084	6.602211093	GBM	9.394537795	5.75E-21
60124	E-TABM-38.A-MEXP-255	Braincancer	Neuroblastoma	Westermann	251	0.1474	ENSG00000258884	CTD-3035D6.2	1.237102595	1.13301137	1.350756816	2.09E-06	1.11E-05	0.768224299	4.744694808	GBM	9.394537795	5.75E-21
199112	GSE13041.HGU133A_EntrezCDF.MAS5	Braincancer	Glioblastoma	Lee	267	0.9213	ENSG00000258884	CTD-3035D6.2	1.054926613	1.014631703	1.096821787	0.007124224	0.492080312	0.54493094	2.690981069	GBM	9.394537795	5.75E-21
377030	GSE1993.GPL96	Braincancer	Astrocytoma	Petalidis	60	1	ENSG00000258884	CTD-3035D6.2	1.118366467	1.053255064	1.187503006	0.000256863	0.002053815	0.637648389	3.65531802	GBM	9.394537795	5.75E-21
382814	GSE1993.GPL96	Braincancer	Glioblastoma	Petalidis	60	1	ENSG00000258884	CTD-3035D6.2	1.118366467	1.053255064	1.187503006	0.000256863	0.002053815	0.637648389	3.65531802	GBM	9.394537795	5.75E-21
546092	GSE4271.HGU133A_EntrezCDF.MAS5	Braincancer	Astrocytoma	Phillips	154	0.8052	ENSG00000258884	CTD-3035D6.2	1.108765756	1.038685815	1.183573976	0.001939351	0.022901558	0.613021214	3.099366287	GBM	9.394537795	5.75E-21
551923	GSE4412.HGU133A_EntrezCDF.MAS5	Braincancer	Astrocytoma	Freije	170	0.6941	ENSG00000258884	CTD-3035D6.2	1.124199945	1.056160894	1.196622146	0.000237523	0.014778799	0.645994832	3.675351095	GBM	9.394537795	5.75E-21
3071	Berwanger_Neuroblastoma.Berwanger	Braincancer	Neuroblastoma	Berwanger	86	0.1977	ENSG00000232956	SNHG15	1.290728997	1.073438859	1.552003946	0.006658655	0.127399159	0.680542986	2.713450329	GBM	9.392199807	5.88E-21
45815	E-MTAB-179.NBCustomAgilent4x44K	Braincancer	Neuroblastoma	Oberthuer	478	0.1904	ENSG00000232956	SNHG15	1.336582569	1.248953467	1.430359906	5.05E-17	1.53E-15	0.791518451	8.385436854	GBM	9.392199807	5.88E-21
61041	E-TABM-38.A-MEXP-255	Braincancer	Neuroblastoma	Westermann	251	0.1474	ENSG00000232956	SNHG15	1.354113293	1.227504632	1.493780767	1.42E-09	4.41E-08	0.833788641	6.052727918	GBM	9.392199807	5.88E-21
380257	GSE1993.GPL96	Braincancer	Astrocytoma	Petalidis	60	1	ENSG00000232956	SNHG15	1.05350215	1.021582343	1.086419305	0.000899542	0.004344643	0.591294517	3.320196121	GBM	9.392199807	5.88E-21
386041	GSE1993.GPL96	Braincancer	Glioblastoma	Petalidis	60	1	ENSG00000232956	SNHG15	1.05350215	1.021582343	1.086419305	0.000899542	0.004344643	0.591294517	3.320196121	GBM	9.392199807	5.88E-21
543233	GSE4271.HGU133A_EntrezCDF.MAS5	Braincancer	Astrocytoma	Phillips	154	0.8052	ENSG00000232956	SNHG15	1.072247784	1.016268936	1.131310099	0.010776505	0.05036457	0.593269934	2.549863662	GBM	9.392199807	5.88E-21
43191	E-MTAB-179.NBCustomAgilent4x44K	Braincancer	Neuroblastoma	Oberthuer	478	0.1904	ENSG00000255670	RP11-253I19.3	0.798206434	0.755867607	0.84291681	5.26E-16	1.09E-14	0.810789075	-8.105397777	GBM	-9.391694164	5.90E-21
59348	E-TABM-38.A-MEXP-255	Braincancer	Neuroblastoma	Westermann	251	0.1474	ENSG00000255670	RP11-253I19.3	0.766562285	0.702932781	0.835951533	1.82E-09	5.03E-08	0.855499641	-6.012779496	GBM	-9.391694164	5.90E-21
211989	GSE13041.HGU95Av2_EntrezCDF.MAS5	Braincancer	Glioblastoma	Lee	267	0.9213	ENSG00000255670	RP11-253I19.3	0.935655812	0.878461002	0.996574461	0.038772957	0.404721313	0.575282855	-2.066588379	GBM	-9.391694164	5.90E-21
376619	GSE1993.GPL96	Braincancer	Astrocytoma	Petalidis	60	1	ENSG00000255670	RP11-253I19.3	0.958358265	0.933368707	0.984016881	0.001603963	0.006454919	0.602035048	-3.155185106	GBM	-9.391694164	5.90E-21
382403	GSE1993.GPL96	Braincancer	Glioblastoma	Petalidis	60	1	ENSG00000255670	RP11-253I19.3	0.958358265	0.933368707	0.984016881	0.001603963	0.006454919	0.602035048	-3.155185106	GBM	-9.391694164	5.90E-21
543491	GSE4271.HGU133A_EntrezCDF.MAS5	Braincancer	Astrocytoma	Phillips	154	0.8052	ENSG00000255670	RP11-253I19.3	0.954056596	0.918002158	0.991527068	0.016716634	0.064477407	0.573518654	-2.39288161	GBM	-9.391694164	5.90E-21
42572	E-MTAB-179.NBCustomAgilent4x44K	Braincancer	Neuroblastoma	Oberthuer	478	0.1904	ENSG00000234929	AC018685.1	0.763279681	0.708580713	0.822201142	1.08E-12	8.74E-12	0.727272727	-7.119993018	GBM	-9.387388039	6.15E-21
59459	E-TABM-38.A-MEXP-255	Braincancer	Neuroblastoma	Westermann	251	0.1474	ENSG00000234929	AC018685.1	0.694613621	0.615667561	0.783682807	3.22E-09	7.37E-08	0.846728972	-5.919753065	GBM	-9.387388039	6.15E-21
377828	GSE1993.GPL96	Braincancer	Astrocytoma	Petalidis	60	1	ENSG00000234929	AC018685.1	0.866889512	0.804840982	0.93372162	0.0001634	0.001646239	0.629169022	-3.769767358	GBM	-9.387388039	6.15E-21
383612	GSE1993.GPL96	Braincancer	Glioblastoma	Petalidis	60	1	ENSG00000234929	AC018685.1	0.866889512	0.804840982	0.93372162	0.0001634	0.001646239	0.629169022	-3.769767358	GBM	-9.387388039	6.15E-21
546161	GSE4271.HGU133A_EntrezCDF.MAS5	Braincancer	Astrocytoma	Phillips	154	0.8052	ENSG00000234929	AC018685.1	0.897221469	0.850355776	0.946670074	7.43E-05	0.009384593	0.634967081	-3.962187689	GBM	-9.387388039	6.15E-21
41082	E-MTAB-179.NBCustomAgilent4x44K	Braincancer	Neuroblastoma	Oberthuer	478	0.1904	ENSG00000231808	LINC01388	0.748101866	0.698735142	0.800956424	7.94E-17	2.25E-15	0.765968635	-8.332135493	GBM	-9.385097074	6.29E-21
57602	E-TABM-38.A-MEXP-255	Braincancer	Neuroblastoma	Westermann	251	0.1474	ENSG00000231808	LINC01388	0.765756874	0.66651603	0.879774175	0.000164108	0.000494542	0.696333573	-3.76868784	GBM	-9.385097074	6.29E-21
379616	GSE1993.GPL96	Braincancer	Astrocytoma	Petalidis	60	1	ENSG00000231808	LINC01388	0.920502533	0.861566044	0.983470644	0.014140596	0.032894234	0.591294517	-2.453671841	GBM	-9.385097074	6.29E-21
385400	GSE1993.GPL96	Braincancer	Glioblastoma	Petalidis	60	1	ENSG00000231808	LINC01388	0.920502533	0.861566044	0.983470644	0.014140596	0.032894234	0.591294517	-2.453671841	GBM	-9.385097074	6.29E-21
547954	GSE4271.HGU133A_EntrezCDF.MAS5	Braincancer	Astrocytoma	Phillips	154	0.8052	ENSG00000231808	LINC01388	0.871444571	0.806647791	0.941446377	0.000482047	0.014287877	0.655815655	-3.49053911	GBM	-9.385097074	6.29E-21
42800	E-MTAB-179.NBCustomAgilent4x44K	Braincancer	Neuroblastoma	Oberthuer	478	0.1904	ENSG00000227477	STK4-AS1	1.412174107	1.298995481	1.535213738	5.62E-16	1.13E-14	0.777691856	8.097317267	GBM	9.383135846	6.40E-21
61512	E-TABM-38.A-MEXP-255	Braincancer	Neuroblastoma	Westermann	251	0.1474	ENSG00000227477	STK4-AS1	1.409654639	1.232361453	1.612454037	5.54E-07	3.65E-06	0.809058231	5.006552063	GBM	9.383135846	6.40E-21
378420	GSE1993.GPL96	Braincancer	Astrocytoma	Petalidis	60	1	ENSG00000227477	STK4-AS1	1.082586028	1.019292484	1.14980982	0.009833088	0.024734557	0.585076314	2.581644293	GBM	9.383135846	6.40E-21
384204	GSE1993.GPL96	Braincancer	Glioblastoma	Petalidis	60	1	ENSG00000227477	STK4-AS1	1.082586028	1.019292484	1.14980982	0.009833088	0.024734557	0.585076314	2.581644293	GBM	9.383135846	6.40E-21
544568	GSE4271.HGU133A_EntrezCDF.MAS5	Braincancer	Astrocytoma	Phillips	154	0.8052	ENSG00000227477	STK4-AS1	1.171045385	1.081610281	1.26787561	9.80E-05	0.010006495	0.660936357	3.895381418	GBM	9.383135846	6.40E-21
553824	GSE4412.HGU133A_EntrezCDF.MAS5	Braincancer	Astrocytoma	Freije	170	0.6941	ENSG00000227477	STK4-AS1	1.118804074	1.022959669	1.223628451	0.014020449	0.06995733	0.570736434	2.456739046	GBM	9.383135846	6.40E-21
135212	GSE10885.GPL887	Breastcancer		Hennessy	170	0.2882	ENSG00000265519	CTD-3157E16.1	0.931413029	0.883975692	0.981396025	0.007719862	0.054134608	0.736196319	-2.664082532	BRCA	-9.380252391	6.58E-21
245896	GSE1456.HGU133A_EntrezCDF.MAS5	Breastcancer		Pawitan	318	0.2516	ENSG00000265519	CTD-3157E16.1	0.94805796	0.913602465	0.983812906	0.004743238	0.034176127	0.635501859	-2.823973007	BRCA	-9.380252391	6.58E-21
390330	GSE20486.GPL6947	Breastcancer		Parris	97	0.4845	ENSG00000265519	CTD-3157E16.1	0.912781985	0.877870313	0.949082047	4.51E-06	0.000171483	0.716186939	-4.58643918	BRCA	-9.380252391	6.58E-21
447196	GSE24450.GPL6947	Breastcancer		Greco	183	0.2022	ENSG00000265519	CTD-3157E16.1	0.932498311	0.898843709	0.967413012	0.000194188	0.016672625	0.729321835	-3.72645974	BRCA	-9.380252391	6.58E-21
497017	GSE3143.HGU95Av2_EntrezCDF.MAS5	Breastcancer		Bild	158	0.3165	ENSG00000265519	CTD-3157E16.1	0.918334431	0.86898676	0.970484437	0.002502089	0.182343478	0.665277515	-3.023088656	BRCA	-9.380252391	6.58E-21
528180	GSE3494.HGU133A_EntrezCDF.MAS5	Breastcancer		Miller	502	0.2191	ENSG00000265519	CTD-3157E16.1	0.946776259	0.919691282	0.97465889	0.000221418	0.0045768	0.665694495	-3.693236981	BRCA	-9.380252391	6.58E-21
684534	GSE9893.GPL5049	Breastcancer		Chanrion	155	0.271	ENSG00000265519	CTD-3157E16.1	0.902507717	0.83402305	0.976615909	0.010845751	0.041264629	0.645204561	-2.547629748	BRCA	-9.380252391	6.58E-21
740426	Vijver_BreastCancer.Vijver_Agilent	Breastcancer		VandeVijver	295	0.2678	ENSG00000265519	CTD-3157E16.1	0.925396185	0.901988292	0.949411545	3.01E-09	7.34E-08	0.743184581	-5.931306545	BRCA	-9.380252391	6.58E-21
43136	E-MTAB-179.NBCustomAgilent4x44K	Braincancer	Neuroblastoma	Oberthuer	478	0.1904	ENSG00000254372	RP11-343P9.1	0.696091137	0.640416737	0.75660557	1.63E-17	6.18E-16	0.780506666	-8.517667157	GBM	-9.37407813	6.98E-21
60393	E-TABM-38.A-MEXP-255	Braincancer	Neuroblastoma	Westermann	251	0.1474	ENSG00000254372	RP11-343P9.1	0.625061618	0.530850859	0.735992077	1.73E-08	2.45E-07	0.795542775	-5.637521728	GBM	-9.37407813	6.98E-21
380575	GSE1993.GPL96	Braincancer	Astrocytoma	Petalidis	60	1	ENSG00000254372	RP11-343P9.1	0.892806638	0.835727349	0.953784382	0.000769076	0.003922015	0.631995478	-3.363691069	GBM	-9.37407813	6.98E-21
386359	GSE1993.GPL96	Braincancer	Glioblastoma	Petalidis	60	1	ENSG00000254372	RP11-343P9.1	0.892806638	0.835727349	0.953784382	0.000769076	0.003922015	0.631995478	-3.363691069	GBM	-9.37407813	6.98E-21
543448	GSE4271.HGU133A_EntrezCDF.MAS5	Braincancer	Astrocytoma	Phillips	154	0.8052	ENSG00000254372	RP11-343P9.1	0.86486603	0.784785959	0.953117524	0.003405424	0.028310998	0.628383321	-2.92855422	GBM	-9.37407813	6.98E-21
548384	GSE4412.HGU133A_EntrezCDF.MAS5	Braincancer	Astrocytoma	Freije	170	0.6941	ENSG00000254372	RP11-343P9.1	0.907652267	0.832257711	0.989876846	0.0285296	0.105740226	0.597868217	-2.189926054	GBM	-9.37407813	6.98E-21
703206	Pomeroy_CNS.GPL80	Braincancer	Medulloblastoma	Pomeroy	60	0.35	ENSG00000254372	RP11-343P9.1	0.796035956	0.654151115	0.968695502	0.022755669	0.751085227	0.643428571	-2.27751199	GBM	-9.37407813	6.98E-21
806	Berwanger_Neuroblastoma.Berwanger	Braincancer	Neuroblastoma	Berwanger	86	0.1977	ENSG00000180769	WDFY3-AS2	0.973875519	0.94877648	0.999638531	0.046911032	0.283043569	0.633484163	-1.987102565	GBM	-9.37236018	7.09E-21
43834	E-MTAB-179.NBCustomAgilent4x44K	Braincancer	Neuroblastoma	Oberthuer	478	0.1904	ENSG00000180769	WDFY3-AS2	0.766308994	0.718395033	0.817418617	6.48E-16	1.27E-14	0.793343438	-8.079860385	GBM	-9.37236018	7.09E-21
56707	E-TABM-38.A-MEXP-255	Braincancer	Neuroblastoma	Westermann	251	0.1474	ENSG00000180769	WDFY3-AS2	0.718622751	0.639859316	0.807081565	2.42E-08	3.12E-07	0.804169662	-5.578593123	GBM	-9.37236018	7.09E-21
375806	GSE1993.GPL96	Braincancer	Astrocytoma	Petalidis	60	1	ENSG00000180769	WDFY3-AS2	0.931907119	0.897154904	0.968005497	0.000275887	0.002143383	0.663651781	-3.636948676	GBM	-9.37236018	7.09E-21
381590	GSE1993.GPL96	Braincancer	Glioblastoma	Petalidis	60	1	ENSG00000180769	WDFY3-AS2	0.931907119	0.897154904	0.968005497	0.000275887	0.002143383	0.663651781	-3.636948676	GBM	-9.37236018	7.09E-21
549360	GSE4412.HGU133A_EntrezCDF.MAS5	Braincancer	Astrocytoma	Freije	170	0.6941	ENSG00000180769	WDFY3-AS2	0.964733093	0.931971033	0.998646855	0.041672275	0.132837879	0.584302326	-2.036778191	GBM	-9.37236018	7.09E-21
47873	E-TABM-158.HTHGU133A_EntrezCDF.MAS5	Breastcancer		Chin	173	0.3526	ENSG00000250903	GMDS-AS1	0.931134762	0.869174084	0.997512422	0.042269647	0.311313301	0.595971926	-2.030855583	BRCA	-9.372302462	7.10E-21
138378	GSE10885.GPL887	Breastcancer		Hennessy	170	0.2882	ENSG00000250903	GMDS-AS1	0.852705895	0.774138346	0.939247289	0.001234468	0.052669092	0.779141104	-3.230794065	BRCA	-9.372302462	7.10E-21
244968	GSE1456.HGU133A_EntrezCDF.MAS5	Breastcancer		Pawitan	318	0.2516	ENSG00000250903	GMDS-AS1	0.910613311	0.86100273	0.963082431	0.001052797	0.018510808	0.642936803	-3.276023687	BRCA	-9.372302462	7.10E-21
390787	GSE20486.GPL6947	Breastcancer		Parris	97	0.4845	ENSG00000250903	GMDS-AS1	0.879634549	0.830425563	0.931759538	1.26E-05	0.000295442	0.695450325	-4.366347142	BRCA	-9.372302462	7.10E-21
446110	GSE24450.GPL6947	Breastcancer		Greco	183	0.2022	ENSG00000250903	GMDS-AS1	0.902120651	0.851859478	0.955347319	0.000428715	0.016672625	0.710897687	-3.521745805	BRCA	-9.372302462	7.10E-21
497632	GSE3143.HGU95Av2_EntrezCDF.MAS5	Breastcancer		Bild	158	0.3165	ENSG00000250903	GMDS-AS1	0.934843947	0.877479876	0.995958117	0.037040615	0.267205864	0.604849403	-2.085316118	BRCA	-9.372302462	7.10E-21
526729	GSE3494.HGU133A_EntrezCDF.MAS5	Breastcancer		Miller	502	0.2191	ENSG00000250903	GMDS-AS1	0.920847296	0.880078192	0.963505005	0.000358225	0.005569323	0.64008385	-3.569088984	BRCA	-9.372302462	7.10E-21
642738	GSE7390.HGU133A_EntrezCDF.MAS5	Breastcancer		Desmedt	198	0.2828	ENSG00000250903	GMDS-AS1	0.935577451	0.889212879	0.984359526	0.010233237	0.217759079	0.620378279	-2.567846804	BRCA	-9.372302462	7.10E-21
739702	Vijver_BreastCancer.Vijver_Agilent	Breastcancer		VandeVijver	295	0.2678	ENSG00000250903	GMDS-AS1	0.852089374	0.81087731	0.895396002	2.48E-10	2.29E-08	0.746194362	-6.328220824	BRCA	-9.372302462	7.10E-21
40379	E-MTAB-179.NBCustomAgilent4x44K	Braincancer	Neuroblastoma	Oberthuer	478	0.1904	ENSG00000261471	RP11-61F12.1	0.637671659	0.575803002	0.706187956	5.59E-18	2.65E-16	0.787899409	-8.64068245	GBM	-9.371003028	7.18E-21
60191	E-TABM-38.A-MEXP-255	Braincancer	Neuroblastoma	Westermann	251	0.1474	ENSG00000261471	RP11-61F12.1	0.707447446	0.604553899	0.827853216	1.59E-05	6.43E-05	0.725233645	-4.315816385	GBM	-9.371003028	7.18E-21
375285	GSE1993.GPL96	Braincancer	Astrocytoma	Petalidis	60	1	ENSG00000261471	RP11-61F12.1	0.773639036	0.683842712	0.875226638	4.56E-05	0.000886142	0.652911249	-4.077118253	GBM	-9.371003028	7.18E-21
381069	GSE1993.GPL96	Braincancer	Glioblastoma	Petalidis	60	1	ENSG00000261471	RP11-61F12.1	0.773639036	0.683842712	0.875226638	4.56E-05	0.000886142	0.652911249	-4.077118253	GBM	-9.371003028	7.18E-21
49223	E-TABM-158.HTHGU133A_EntrezCDF.MAS5	Breastcancer		Chin	173	0.3526	ENSG00000253973	RP11-467K18.2	0.920751606	0.863539162	0.981754572	0.011650659	0.230160045	0.624961855	-2.522552391	BRCA	-9.365257954	7.59E-21
136813	GSE10885.GPL887	Breastcancer		Hennessy	170	0.2882	ENSG00000253973	RP11-467K18.2	0.861822062	0.76658973	0.96888497	0.012808854	0.062290238	0.760736196	-2.489040039	BRCA	-9.365257954	7.59E-21
243758	GSE1456.HGU133A_EntrezCDF.MAS5	Breastcancer		Pawitan	318	0.2516	ENSG00000253973	RP11-467K18.2	0.922138386	0.872792566	0.974274112	0.003867557	0.031427207	0.632342007	-2.888766825	BRCA	-9.365257954	7.59E-21
351983	GSE19783.GPL6480	Breastcancer		Enerly	211	0.4408	ENSG00000253973	RP11-467K18.2	0.943216132	0.899251075	0.989330672	0.016376748	0.42329999	0.622663551	-2.400409312	BRCA	-9.365257954	7.59E-21
390727	GSE20486.GPL6947	Breastcancer		Parris	97	0.4845	ENSG00000253973	RP11-467K18.2	0.903402806	0.854825831	0.954740252	0.000315317	0.00286419	0.663262148	-3.602379862	BRCA	-9.365257954	7.59E-21
447354	GSE24450.GPL6947	Breastcancer		Greco	183	0.2022	ENSG00000253973	RP11-467K18.2	0.899926528	0.847408676	0.955699156	0.000588345	0.016672625	0.706585653	-3.436930984	BRCA	-9.365257954	7.59E-21
525689	GSE3494.HGU133A_EntrezCDF.MAS5	Breastcancer		Miller	502	0.2191	ENSG00000253973	RP11-467K18.2	0.926463453	0.889160129	0.96533178	0.000269834	0.00488386	0.65603354	-3.642661174	BRCA	-9.365257954	7.59E-21
642264	GSE7390.HGU133A_EntrezCDF.MAS5	Breastcancer		Desmedt	198	0.2828	ENSG00000253973	RP11-467K18.2	0.946696795	0.907728953	0.987337485	0.010643943	0.217759079	0.631116534	-2.554176044	BRCA	-9.365257954	7.59E-21
741304	Vijver_BreastCancer.Vijver_Agilent	Breastcancer		VandeVijver	295	0.2678	ENSG00000253973	RP11-467K18.2	0.859748408	0.816774111	0.904983784	7.65E-09	1.30E-07	0.734734039	-5.776070888	BRCA	-9.365257954	7.59E-21
44646	E-MTAB-179.NBCustomAgilent4x44K	Braincancer	Neuroblastoma	Oberthuer	478	0.1904	ENSG00000249252	RP11-665G4.1	0.702354906	0.644715818	0.765147061	6.11E-16	1.20E-14	0.779083795	-8.087047356	GBM	-9.365062133	7.60E-21
59709	E-TABM-38.A-MEXP-255	Braincancer	Neuroblastoma	Westermann	251	0.1474	ENSG00000249252	RP11-665G4.1	0.687820839	0.599382242	0.789308515	9.86E-08	9.14E-07	0.783896477	-5.3293413	GBM	-9.365062133	7.60E-21
378439	GSE1993.GPL96	Braincancer	Astrocytoma	Petalidis	60	1	ENSG00000249252	RP11-665G4.1	0.893208849	0.843069473	0.946330134	0.000127378	0.001444372	0.635952516	-3.831472752	GBM	-9.365062133	7.60E-21
384223	GSE1993.GPL96	Braincancer	Glioblastoma	Petalidis	60	1	ENSG00000249252	RP11-665G4.1	0.893208849	0.843069473	0.946330134	0.000127378	0.001444372	0.635952516	-3.831472752	GBM	-9.365062133	7.60E-21
544584	GSE4271.HGU133A_EntrezCDF.MAS5	Braincancer	Astrocytoma	Phillips	154	0.8052	ENSG00000249252	RP11-665G4.1	0.945222304	0.906471159	0.985630039	0.008348056	0.044125438	0.599853694	-2.637658683	GBM	-9.365062133	7.60E-21
548474	GSE4412.HGU133A_EntrezCDF.MAS5	Braincancer	Astrocytoma	Freije	170	0.6941	ENSG00000249252	RP11-665G4.1	0.936160596	0.895426549	0.978747686	0.003656449	0.039224462	0.608204134	-2.906373303	GBM	-9.365062133	7.60E-21
45039	E-MTAB-179.NBCustomAgilent4x44K	Braincancer	Neuroblastoma	Oberthuer	478	0.1904	ENSG00000214039	RP11-474D1.3	0.676218949	0.619141541	0.738558209	3.45E-18	1.86E-16	0.788487117	-8.695701548	GBM	-9.358512306	8.09E-21
60224	E-TABM-38.A-MEXP-255	Braincancer	Neuroblastoma	Westermann	251	0.1474	ENSG00000214039	RP11-474D1.3	0.71432204	0.637205879	0.800770981	7.84E-09	1.36E-07	0.770812365	-5.771774188	GBM	-9.358512306	8.09E-21
380537	GSE1993.GPL96	Braincancer	Astrocytoma	Petalidis	60	1	ENSG00000214039	RP11-474D1.3	0.891051285	0.835793395	0.949962511	0.000413215	0.002681958	0.652911249	-3.531496493	GBM	-9.358512306	8.09E-21
386321	GSE1993.GPL96	Braincancer	Glioblastoma	Petalidis	60	1	ENSG00000214039	RP11-474D1.3	0.891051285	0.835793395	0.949962511	0.000413215	0.002681958	0.652911249	-3.531496493	GBM	-9.358512306	8.09E-21
545096	GSE4271.HGU133A_EntrezCDF.MAS5	Braincancer	Astrocytoma	Phillips	154	0.8052	ENSG00000214039	RP11-474D1.3	0.940132268	0.887249901	0.996166561	0.036618499	0.105298447	0.575713241	-2.089992219	GBM	-9.358512306	8.09E-21
2676	Berwanger_Neuroblastoma.Berwanger	Braincancer	Neuroblastoma	Berwanger	86	0.1977	ENSG00000236790	LINC00299	0.810088111	0.674996464	0.972216571	0.023655717	0.223302997	0.681447964	-2.262675222	GBM	-9.35032693	8.74E-21
43882	E-MTAB-179.NBCustomAgilent4x44K	Braincancer	Neuroblastoma	Oberthuer	478	0.1904	ENSG00000236790	LINC00299	0.822827331	0.788115329	0.8590682	7.47E-19	5.73E-17	0.790466764	-8.867592472	GBM	-9.35032693	8.74E-21
58214	E-TABM-38.A-MEXP-255	Braincancer	Neuroblastoma	Westermann	251	0.1474	ENSG00000236790	LINC00299	0.799658992	0.74562177	0.857612437	3.78E-10	1.93E-08	0.815384615	-6.262802206	GBM	-9.35032693	8.74E-21
380594	GSE1993.GPL96	Braincancer	Astrocytoma	Petalidis	60	1	ENSG00000236790	LINC00299	0.951562977	0.921019407	0.983119457	0.002856845	0.009764265	0.625777275	-2.982735742	GBM	-9.35032693	8.74E-21
386378	GSE1993.GPL96	Braincancer	Glioblastoma	Petalidis	60	1	ENSG00000236790	LINC00299	0.951562977	0.921019407	0.983119457	0.002856845	0.009764265	0.625777275	-2.982735742	GBM	-9.35032693	8.74E-21
647375	GSE7696.HGU133Plus2_EntrezCDF.MAS5	Braincancer	Glioblastoma	Murat	80	0.8125	ENSG00000236790	LINC00299	1.043022482	1.006032661	1.081372345	0.022228827	0.467739976	0.580504202	2.286434919	GBM	-9.35032693	8.74E-21
262865	GSE16011.HGU133Plus2_EntrezCDF.MAS5	Glioma	Glioma	Gravendeel	272	0.8824	ENSG00000250132	RP11-359B12.2	0.939842159	0.929264071	0.950540661	6.38E-27	9.89E-25	0.715830255	-10.74324263	LGG	-9.346565636	9.05E-21
701885	Nutt_Glioma.HGU95Av2_EntrezCDF.MAS5	Glioma	Glioma	Nutt	50	0.66	ENSG00000250132	RP11-359B12.2	0.922551975	0.881418039	0.965605546	0.000532344	0.017086592	0.685242518	-3.463930744	LGG	-9.346565636	9.05E-21
1280	Berwanger_Neuroblastoma.Berwanger	Braincancer	Neuroblastoma	Berwanger	86	0.1977	ENSG00000268460	AC006262.6	0.753856053	0.587865622	0.966715737	0.025965107	0.228725909	0.67239819	-2.226733249	GBM	-9.342666077	9.39E-21
45405	E-MTAB-179.NBCustomAgilent4x44K	Braincancer	Neuroblastoma	Oberthuer	478	0.1904	ENSG00000268460	AC006262.6	0.764957434	0.712484417	0.82129498	1.47E-13	1.46E-12	0.734170559	-7.389913435	GBM	-9.342666077	9.39E-21
56941	E-TABM-38.A-MEXP-255	Braincancer	Neuroblastoma	Westermann	251	0.1474	ENSG00000268460	AC006262.6	0.636021596	0.544014814	0.743589072	1.38E-08	2.08E-07	0.826599569	-5.676121772	GBM	-9.342666077	9.39E-21
378104	GSE1993.GPL96	Braincancer	Astrocytoma	Petalidis	60	1	ENSG00000268460	AC006262.6	0.923233054	0.887540272	0.960361236	7.17E-05	0.001108858	0.6433013	-3.970531754	GBM	-9.342666077	9.39E-21
383888	GSE1993.GPL96	Braincancer	Glioblastoma	Petalidis	60	1	ENSG00000268460	AC006262.6	0.923233054	0.887540272	0.960361236	7.17E-05	0.001108858	0.6433013	-3.970531754	GBM	-9.342666077	9.39E-21
545347	GSE4271.HGU133A_EntrezCDF.MAS5	Braincancer	Astrocytoma	Phillips	154	0.8052	ENSG00000268460	AC006262.6	0.912742017	0.871980022	0.955409492	8.97E-05	0.009411642	0.633504023	-3.916859866	GBM	-9.342666077	9.39E-21
136508	GSE10885.GPL887	Breastcancer		Hennessy	170	0.2882	ENSG00000234918	RP11-20F24.2	0.856097211	0.77464508	0.946113843	0.002320136	0.052669092	0.788343558	-3.045862954	BRCA	-9.341980533	9.45E-21
140844	GSE10886.GPL1390	Breastcancer		Parker	203	0.197	ENSG00000234918	RP11-20F24.2	0.956894235	0.918070712	0.997359534	0.037062145	0.585166399	0.629515939	-2.085078841	BRCA	-9.341980533	9.45E-21
243822	GSE1456.HGU133A_EntrezCDF.MAS5	Breastcancer		Pawitan	318	0.2516	ENSG00000234918	RP11-20F24.2	0.928125541	0.887265543	0.970867208	0.001166135	0.019624232	0.658364312	-3.247036339	BRCA	-9.341980533	9.45E-21
282568	GSE16446.HGU133Plus2_EntrezCDF.MAS5	Breastcancer		Li	107	0.1495	ENSG00000234918	RP11-20F24.2	0.919662275	0.853194863	0.991307774	0.028665724	0.746930074	0.704429302	-2.18805324	BRCA	-9.341980533	9.45E-21
387131	GSE20486.GPL6947	Breastcancer		Parris	97	0.4845	ENSG00000234918	RP11-20F24.2	0.874290805	0.816665755	0.935981956	0.00011258	0.001393914	0.685855772	-3.861744951	BRCA	-9.341980533	9.45E-21
445700	GSE24450.GPL6947	Breastcancer		Greco	183	0.2022	ENSG00000234918	RP11-20F24.2	0.893983156	0.840798548	0.95053195	0.000342071	0.016672625	0.723245786	-3.581160652	BRCA	-9.341980533	9.45E-21
495630	GSE3143.HGU95Av2_EntrezCDF.MAS5	Breastcancer		Bild	158	0.3165	ENSG00000234918	RP11-20F24.2	0.944802152	0.894888062	0.997500295	0.040331022	0.278994525	0.604091684	-2.050342476	BRCA	-9.341980533	9.45E-21
528134	GSE3494.HGU133A_EntrezCDF.MAS5	Breastcancer		Miller	502	0.2191	ENSG00000234918	RP11-20F24.2	0.935618067	0.901023194	0.971541213	0.000536386	0.006682784	0.636073642	-3.461895097	BRCA	-9.341980533	9.45E-21
639316	GSE7390.HGU133A_EntrezCDF.MAS5	Breastcancer		Desmedt	198	0.2828	ENSG00000234918	RP11-20F24.2	0.951450056	0.916132187	0.988129466	0.009917004	0.217759079	0.617937767	-2.578709868	BRCA	-9.341980533	9.45E-21
739534	Vijver_BreastCancer.Vijver_Agilent	Breastcancer		VandeVijver	295	0.2678	ENSG00000234918	RP11-20F24.2	0.818602074	0.772119203	0.867883292	1.94E-11	1.11E-08	0.75684436	-6.710683515	BRCA	-9.341980533	9.45E-21
44154	E-MTAB-179.NBCustomAgilent4x44K	Braincancer	Neuroblastoma	Oberthuer	478	0.1904	ENSG00000265688	MAFG-AS1	1.278990851	1.211115739	1.350669919	9.18E-19	6.76E-17	0.811005599	8.844615659	GBM	9.340865196	9.56E-21
61045	E-TABM-38.A-MEXP-255	Braincancer	Neuroblastoma	Westermann	251	0.1474	ENSG00000265688	MAFG-AS1	1.452193437	1.286355041	1.639411913	1.64E-09	4.72E-08	0.815240834	6.030009787	GBM	9.340865196	9.56E-21
377219	GSE1993.GPL96	Braincancer	Astrocytoma	Petalidis	60	1	ENSG00000265688	MAFG-AS1	1.067855113	1.015243554	1.123193088	0.010870116	0.026749736	0.595816846	2.546846748	GBM	9.340865196	9.56E-21
383003	GSE1993.GPL96	Braincancer	Glioblastoma	Petalidis	60	1	ENSG00000265688	MAFG-AS1	1.067855113	1.015243554	1.123193088	0.010870116	0.026749736	0.595816846	2.546846748	GBM	9.340865196	9.56E-21
543369	GSE4271.HGU133A_EntrezCDF.MAS5	Braincancer	Astrocytoma	Phillips	154	0.8052	ENSG00000265688	MAFG-AS1	1.057397411	1.002287387	1.115537618	0.040990513	0.112824129	0.581199707	2.043625952	GBM	9.340865196	9.56E-21
264299	GSE16011.HGU133Plus2_EntrezCDF.MAS5	Glioma	Glioma	Gravendeel	272	0.8824	ENSG00000229108	MEOX2-AS1	1.102800176	1.084185729	1.121734216	1.93E-29	2.15E-26	0.702886146	11.2661527	LGG	9.33773961	9.84E-21
699067	Nutt_Glioma.HGU95Av2_EntrezCDF.MAS5	Glioma	Glioma	Nutt	50	0.66	ENSG00000229108	MEOX2-AS1	1.081912992	1.024628578	1.142400035	0.004560516	0.033630147	0.661506708	2.836540738	LGG	9.33773961	9.84E-21
138270	GSE10885.GPL887	Breastcancer		Hennessy	170	0.2882	ENSG00000249494	CTB-161M19.4	0.828359546	0.723131114	0.948900587	0.006594389	0.053592092	0.720858896	-2.71666212	BRCA	-9.33681476	9.93E-21
245386	GSE1456.HGU133A_EntrezCDF.MAS5	Breastcancer		Pawitan	318	0.2516	ENSG00000249494	CTB-161M19.4	0.897406005	0.835148133	0.964305021	0.003169572	0.028360301	0.639033457	-2.950795036	BRCA	-9.33681476	9.93E-21
388527	GSE20486.GPL6947	Breastcancer		Parris	97	0.4845	ENSG00000249494	CTB-161M19.4	0.85137022	0.792500443	0.914613055	1.08E-05	0.000268883	0.714329929	-4.401348695	BRCA	-9.33681476	9.93E-21
445760	GSE24450.GPL6947	Breastcancer		Greco	183	0.2022	ENSG00000249494	CTB-161M19.4	0.879338903	0.81431737	0.949552269	0.001035606	0.017203225	0.710505684	-3.280670673	BRCA	-9.33681476	9.93E-21
528281	GSE3494.HGU133A_EntrezCDF.MAS5	Breastcancer		Miller	502	0.2191	ENSG00000249494	CTB-161M19.4	0.871904834	0.817348336	0.930102878	3.21E-05	0.003376047	0.677451695	-4.157895109	BRCA	-9.33681476	9.93E-21
641653	GSE7390.HGU133A_EntrezCDF.MAS5	Breastcancer		Desmedt	198	0.2828	ENSG00000249494	CTB-161M19.4	0.931409446	0.876846253	0.989367922	0.021054423	0.253896822	0.614276998	-2.30700712	BRCA	-9.33681476	9.93E-21
740447	Vijver_BreastCancer.Vijver_Agilent	Breastcancer		VandeVijver	295	0.2678	ENSG00000249494	CTB-161M19.4	0.802042449	0.751163468	0.856367644	4.20E-11	1.22E-08	0.739132951	-6.59700043	BRCA	-9.33681476	9.93E-21
103878	GSE10645.GPL5858	Prostatecancer		Nakagawa	1192	0.3037	ENSG00000254510	RP11-867G23.10	0.866625108	0.830315685	0.90452233	5.56E-11	2.26E-09	0.661121446	-6.555213576	PRAD	-9.335542855	1.00E-20
104675	GSE10645.GPL5873	Prostatecancer		Nakagawa	1192	0.3037	ENSG00000254510	RP11-867G23.10	0.865089907	0.824133308	0.908081908	4.73E-09	3.07E-08	0.657154718	-5.856389696	PRAD	-9.335542855	1.00E-20
287304	GSE16560.GPL5474	Prostatecancer		Sboner	281	0.7331	ENSG00000254510	RP11-867G23.10	0.950011866	0.922040987	0.978831266	0.000770448	0.006576946	0.582285985	-3.363199076	PRAD	-9.335542855	1.00E-20
40649	E-MTAB-179.NBCustomAgilent4x44K	Braincancer	Neuroblastoma	Oberthuer	478	0.1904	ENSG00000228021	RP11-383C5.3	0.787704073	0.734891161	0.844312382	1.59E-11	1.03E-10	0.729159578	-6.739354884	GBM	-9.333684738	1.02E-20
56930	E-TABM-38.A-MEXP-255	Braincancer	Neuroblastoma	Westermann	251	0.1474	ENSG00000228021	RP11-383C5.3	0.744561868	0.669016821	0.828637424	6.53E-08	6.71E-07	0.776563623	-5.403563427	GBM	-9.333684738	1.02E-20
213461	GSE13041.HGU95Av2_EntrezCDF.MAS5	Braincancer	Glioblastoma	Lee	267	0.9213	ENSG00000228021	RP11-383C5.3	0.907550139	0.825900432	0.997271854	0.043720616	0.404721313	0.579634465	-2.016759508	GBM	-9.333684738	1.02E-20
375538	GSE1993.GPL96	Braincancer	Astrocytoma	Petalidis	60	1	ENSG00000228021	RP11-383C5.3	0.91849437	0.88324682	0.955148537	2.06E-05	0.000639745	0.643866591	-4.25838301	GBM	-9.333684738	1.02E-20
381322	GSE1993.GPL96	Braincancer	Glioblastoma	Petalidis	60	1	ENSG00000228021	RP11-383C5.3	0.91849437	0.88324682	0.955148537	2.06E-05	0.000639745	0.643866591	-4.25838301	GBM	-9.333684738	1.02E-20
543256	GSE4271.HGU133A_EntrezCDF.MAS5	Braincancer	Astrocytoma	Phillips	154	0.8052	ENSG00000228021	RP11-383C5.3	0.935629575	0.889385233	0.984278431	0.010091199	0.048737276	0.590709583	-2.572688505	GBM	-9.333684738	1.02E-20
550061	GSE4412.HGU133A_EntrezCDF.MAS5	Braincancer	Astrocytoma	Freije	170	0.6941	ENSG00000228021	RP11-383C5.3	0.935892625	0.890363857	0.983749507	0.009217735	0.056969579	0.59754522	-2.603871345	GBM	-9.333684738	1.02E-20
48060	E-TABM-158.HTHGU133A_EntrezCDF.MAS5	Breastcancer		Chin	173	0.3526	ENSG00000267414	RP11-456K23.1	0.967238309	0.935785406	0.999748382	0.048281359	0.326931503	0.598413183	-1.974883601	BRCA	-9.331007991	1.05E-20
135779	GSE10885.GPL887	Breastcancer		Hennessy	170	0.2882	ENSG00000267414	RP11-456K23.1	0.926309956	0.871958755	0.984048993	0.013095327	0.062815952	0.717791411	-2.481166264	BRCA	-9.331007991	1.05E-20
243217	GSE1456.HGU133A_EntrezCDF.MAS5	Breastcancer		Pawitan	318	0.2516	ENSG00000267414	RP11-456K23.1	0.938939705	0.907206331	0.971783087	0.000328598	0.015945264	0.665613383	-3.591644483	BRCA	-9.331007991	1.05E-20
389799	GSE20486.GPL6947	Breastcancer		Parris	97	0.4845	ENSG00000267414	RP11-456K23.1	0.935679392	0.907436784	0.964801009	2.12E-05	0.000416879	0.71092541	-4.251465376	BRCA	-9.331007991	1.05E-20
445330	GSE24450.GPL6947	Breastcancer		Greco	183	0.2022	ENSG00000267414	RP11-456K23.1	0.951585486	0.923199238	0.980844546	0.001319506	0.018770723	0.696393571	-3.211703343	BRCA	-9.331007991	1.05E-20
495595	GSE3143.HGU95Av2_EntrezCDF.MAS5	Breastcancer		Bild	158	0.3165	ENSG00000267414	RP11-456K23.1	0.950753811	0.908123777	0.995385026	0.030959501	0.256403521	0.616594052	-2.157592851	BRCA	-9.331007991	1.05E-20
525823	GSE3494.HGU133A_EntrezCDF.MAS5	Breastcancer		Miller	502	0.2191	ENSG00000267414	RP11-456K23.1	0.944899176	0.919631024	0.970861606	4.16E-05	0.003376047	0.684378418	-4.09821439	BRCA	-9.331007991	1.05E-20
641475	GSE7390.HGU133A_EntrezCDF.MAS5	Breastcancer		Desmedt	198	0.2828	ENSG00000267414	RP11-456K23.1	0.969395106	0.943305865	0.996205903	0.025545192	0.27618368	0.617327639	-2.23305691	BRCA	-9.331007991	1.05E-20
739904	Vijver_BreastCancer.Vijver_Agilent	Breastcancer		VandeVijver	295	0.2678	ENSG00000267414	RP11-456K23.1	0.937180607	0.916467251	0.958362112	1.27E-08	1.81E-07	0.718816924	-5.689612612	BRCA	-9.331007991	1.05E-20
131	Berwanger_Neuroblastoma.Berwanger	Braincancer	Neuroblastoma	Berwanger	86	0.1977	ENSG00000247151	CSTF3-AS1	1.303409772	1.028944051	1.651087863	0.028057771	0.237832662	0.684162896	2.196477674	GBM	9.327625924	1.08E-20
42231	E-MTAB-179.NBCustomAgilent4x44K	Braincancer	Neuroblastoma	Oberthuer	478	0.1904	ENSG00000247151	CSTF3-AS1	1.3002952	1.219794221	1.386108884	8.07E-16	1.53E-14	0.767948282	8.053143915	GBM	9.327625924	1.08E-20
58753	E-TABM-38.A-MEXP-255	Braincancer	Neuroblastoma	Westermann	251	0.1474	ENSG00000247151	CSTF3-AS1	1.381852482	1.209970952	1.578150514	1.82E-06	9.81E-06	0.760891445	4.772324578	GBM	9.327625924	1.08E-20
375334	GSE1993.GPL96	Braincancer	Astrocytoma	Petalidis	60	1	ENSG00000247151	CSTF3-AS1	1.116030213	1.042995707	1.194178871	0.001477593	0.006103513	0.635387224	3.179048693	GBM	9.327625924	1.08E-20
381118	GSE1993.GPL96	Braincancer	Glioblastoma	Petalidis	60	1	ENSG00000247151	CSTF3-AS1	1.116030213	1.042995707	1.194178871	0.001477593	0.006103513	0.635387224	3.179048693	GBM	9.327625924	1.08E-20
546913	GSE4271.HGU133A_EntrezCDF.MAS5	Braincancer	Astrocytoma	Phillips	154	0.8052	ENSG00000247151	CSTF3-AS1	1.109192679	1.046750404	1.175359851	0.000455738	0.014174421	0.633869788	3.50550744	GBM	9.327625924	1.08E-20
3686	Berwanger_Neuroblastoma.Berwanger	Braincancer	Neuroblastoma	Berwanger	86	0.1977	ENSG00000260583	AP000223.42	0.713702081	0.588527857	0.865499661	0.000607867	0.060392506	0.737556561	-3.428079841	GBM	-9.323295087	1.13E-20
43795	E-MTAB-179.NBCustomAgilent4x44K	Braincancer	Neuroblastoma	Oberthuer	478	0.1904	ENSG00000260583	AP000223.42	0.768090788	0.715375705	0.824690375	3.51E-13	3.18E-12	0.743759473	-7.273287588	GBM	-9.323295087	1.13E-20
59588	E-TABM-38.A-MEXP-255	Braincancer	Neuroblastoma	Westermann	251	0.1474	ENSG00000260583	AP000223.42	0.780936543	0.708191215	0.861154264	7.19E-07	4.50E-06	0.782458663	-4.956275202	GBM	-9.323295087	1.13E-20
379775	GSE1993.GPL96	Braincancer	Astrocytoma	Petalidis	60	1	ENSG00000260583	AP000223.42	0.933394204	0.903106712	0.964697448	4.21E-05	0.000846117	0.654041832	-4.095435156	GBM	-9.323295087	1.13E-20
385559	GSE1993.GPL96	Braincancer	Glioblastoma	Petalidis	60	1	ENSG00000260583	AP000223.42	0.933394204	0.903106712	0.964697448	4.21E-05	0.000846117	0.654041832	-4.095435156	GBM	-9.323295087	1.13E-20
545196	GSE4271.HGU133A_EntrezCDF.MAS5	Braincancer	Astrocytoma	Phillips	154	0.8052	ENSG00000260583	AP000223.42	0.919888087	0.879120443	0.962546258	0.000305632	0.013049811	0.643745428	-3.610478638	GBM	-9.323295087	1.13E-20
551392	GSE4412.HGU133A_EntrezCDF.MAS5	Braincancer	Astrocytoma	Freije	170	0.6941	ENSG00000260583	AP000223.42	0.937800302	0.896396083	0.981116967	0.005312788	0.04421684	0.601421189	-2.787430294	GBM	-9.323295087	1.13E-20
3359	Berwanger_Neuroblastoma.Berwanger	Braincancer	Neuroblastoma	Berwanger	86	0.1977	ENSG00000267121	CTD-2020K17.1	0.727512987	0.597857469	0.8852865	0.001489886	0.07766666	0.755656109	-3.176646332	GBM	-9.310542787	1.27E-20
43468	E-MTAB-179.NBCustomAgilent4x44K	Braincancer	Neuroblastoma	Oberthuer	478	0.1904	ENSG00000267121	CTD-2020K17.1	0.838180904	0.803736491	0.874101445	1.65E-16	4.13E-15	0.768412261	-8.244874827	GBM	-9.310542787	1.27E-20
56462	E-TABM-38.A-MEXP-255	Braincancer	Neuroblastoma	Westermann	251	0.1474	ENSG00000267121	CTD-2020K17.1	0.814504569	0.761206746	0.871534174	2.81E-09	6.74E-08	0.80589504	-5.942162539	GBM	-9.310542787	1.27E-20
380427	GSE1993.GPL96	Braincancer	Astrocytoma	Petalidis	60	1	ENSG00000267121	CTD-2020K17.1	0.952881247	0.920645354	0.986245862	0.005983178	0.016870171	0.602035048	-2.748701845	GBM	-9.310542787	1.27E-20
386211	GSE1993.GPL96	Braincancer	Glioblastoma	Petalidis	60	1	ENSG00000267121	CTD-2020K17.1	0.952881247	0.920645354	0.986245862	0.005983178	0.016870171	0.602035048	-2.748701845	GBM	-9.310542787	1.27E-20
42596	E-MTAB-179.NBCustomAgilent4x44K	Braincancer	Neuroblastoma	Oberthuer	478	0.1904	ENSG00000234942	GRID1-AS1	0.693646369	0.638617749	0.753416714	4.18E-18	2.19E-16	0.807108169	-8.673772556	GBM	-9.308693344	1.29E-20
57661	E-TABM-38.A-MEXP-255	Braincancer	Neuroblastoma	Westermann	251	0.1474	ENSG00000234942	GRID1-AS1	0.706009297	0.635227625	0.784677978	1.06E-10	9.35E-09	0.847591661	-6.458574292	GBM	-9.308693344	1.29E-20
377851	GSE1993.GPL96	Braincancer	Astrocytoma	Petalidis	60	1	ENSG00000234942	GRID1-AS1	0.942553956	0.90035899	0.986726372	0.011347746	0.02767778	0.575466365	-2.531803814	GBM	-9.308693344	1.29E-20
383635	GSE1993.GPL96	Braincancer	Glioblastoma	Petalidis	60	1	ENSG00000234942	GRID1-AS1	0.942553956	0.90035899	0.986726372	0.011347746	0.02767778	0.575466365	-2.531803814	GBM	-9.308693344	1.29E-20
546187	GSE4271.HGU133A_EntrezCDF.MAS5	Braincancer	Astrocytoma	Phillips	154	0.8052	ENSG00000234942	GRID1-AS1	0.919649208	0.870256207	0.9718456	0.002940525	0.02677618	0.635332846	-2.973887911	GBM	-9.308693344	1.29E-20
263959	GSE16011.HGU133Plus2_EntrezCDF.MAS5	Glioma	Glioma	Gravendeel	272	0.8824	ENSG00000225484	NUTM2B-AS1	0.928034434	0.915618083	0.940619158	1.64E-27	3.67E-25	0.728233775	-10.86771852	LGG	-9.30684376	1.32E-20
698726	Nutt_Glioma.HGU95Av2_EntrezCDF.MAS5	Glioma	Glioma	Nutt	50	0.66	ENSG00000225484	NUTM2B-AS1	0.90505233	0.853838646	0.959337838	0.000788719	0.017292494	0.674922601	-3.356723757	LGG	-9.30684376	1.32E-20
43660	E-MTAB-179.NBCustomAgilent4x44K	Braincancer	Neuroblastoma	Oberthuer	478	0.1904	ENSG00000260948	RP11-552M11.8	0.765978623	0.711005031	0.825202671	2.28E-12	1.72E-11	0.741594234	-7.016181315	GBM	-9.306694757	1.32E-20
59817	E-TABM-38.A-MEXP-255	Braincancer	Neuroblastoma	Westermann	251	0.1474	ENSG00000260948	RP11-552M11.8	0.824065826	0.758975014	0.894738921	4.04E-06	1.96E-05	0.766930266	-4.609326715	GBM	-9.306694757	1.32E-20
211000	GSE13041.HGU95Av2_EntrezCDF.MAS5	Braincancer	Glioblastoma	Lee	267	0.9213	ENSG00000260948	RP11-552M11.8	0.882151202	0.812777804	0.95744586	0.002694788	0.402125439	0.617058312	-3.000565445	GBM	-9.306694757	1.32E-20
378547	GSE1993.GPL96	Braincancer	Astrocytoma	Petalidis	60	1	ENSG00000260948	RP11-552M11.8	0.882904835	0.829330142	0.939940451	9.65E-05	0.001247699	0.636517807	-3.899252647	GBM	-9.306694757	1.32E-20
384331	GSE1993.GPL96	Braincancer	Glioblastoma	Petalidis	60	1	ENSG00000260948	RP11-552M11.8	0.882904835	0.829330142	0.939940451	9.65E-05	0.001247699	0.636517807	-3.899252647	GBM	-9.306694757	1.32E-20
543967	GSE4271.HGU133A_EntrezCDF.MAS5	Braincancer	Astrocytoma	Phillips	154	0.8052	ENSG00000260948	RP11-552M11.8	0.931312118	0.880077607	0.985529293	0.013706647	0.057112658	0.594367228	-2.464860849	GBM	-9.306694757	1.32E-20
549437	GSE4412.HGU133A_EntrezCDF.MAS5	Braincancer	Astrocytoma	Freije	170	0.6941	ENSG00000260948	RP11-552M11.8	0.917896348	0.864360901	0.97474759	0.005203683	0.043955943	0.595930233	-2.794146927	GBM	-9.306694757	1.32E-20
4041	Berwanger_Neuroblastoma.Berwanger	Braincancer	Neuroblastoma	Berwanger	86	0.1977	ENSG00000245614	DDX11-AS1	1.227427528	1.065382291	1.414119935	0.004558497	0.110887269	0.735746606	2.836682144	GBM	9.305024864	1.34E-20
41232	E-MTAB-179.NBCustomAgilent4x44K	Braincancer	Neuroblastoma	Oberthuer	478	0.1904	ENSG00000245614	DDX11-AS1	1.161021175	1.116168181	1.207676579	1.11E-13	1.14E-12	0.78307402	7.427270845	GBM	9.305024864	1.34E-20
60311	E-TABM-38.A-MEXP-255	Braincancer	Neuroblastoma	Westermann	251	0.1474	ENSG00000245614	DDX11-AS1	1.226482329	1.129289706	1.332039861	1.26E-06	7.22E-06	0.833788641	4.846421935	GBM	9.305024864	1.34E-20
376123	GSE1993.GPL96	Braincancer	Astrocytoma	Petalidis	60	1	ENSG00000245614	DDX11-AS1	1.045262117	1.020752653	1.070360082	0.000255527	0.00204953	0.641040136	3.656656187	GBM	9.305024864	1.34E-20
381907	GSE1993.GPL96	Braincancer	Glioblastoma	Petalidis	60	1	ENSG00000245614	DDX11-AS1	1.045262117	1.020752653	1.070360082	0.000255527	0.00204953	0.641040136	3.656656187	GBM	9.305024864	1.34E-20
544461	GSE4271.HGU133A_EntrezCDF.MAS5	Braincancer	Astrocytoma	Phillips	154	0.8052	ENSG00000245614	DDX11-AS1	1.068411907	1.027725756	1.110708762	0.000836083	0.016617175	0.628749086	3.340564373	GBM	9.305024864	1.34E-20
553214	GSE4412.HGU133A_EntrezCDF.MAS5	Braincancer	Astrocytoma	Freije	170	0.6941	ENSG00000245614	DDX11-AS1	1.043954346	1.004583445	1.084868241	0.028299303	0.105290854	0.58494832	2.193112111	GBM	9.305024864	1.34E-20
2424	Berwanger_Neuroblastoma.Berwanger	Braincancer	Neuroblastoma	Berwanger	86	0.1977	ENSG00000261592	RP11-178L8.3	0.576493007	0.417475203	0.796081264	0.000823067	0.060392506	0.847963801	-3.344918837	GBM	-9.302743967	1.37E-20
42901	E-MTAB-179.NBCustomAgilent4x44K	Braincancer	Neuroblastoma	Oberthuer	478	0.1904	ENSG00000261592	RP11-178L8.3	0.737437628	0.682434844	0.796873518	1.35E-14	1.78E-13	0.770175384	-7.701190737	GBM	-9.302743967	1.37E-20
59424	E-TABM-38.A-MEXP-255	Braincancer	Neuroblastoma	Westermann	251	0.1474	ENSG00000261592	RP11-178L8.3	0.545948364	0.454298754	0.65608724	1.08E-10	9.43E-09	0.839396118	-6.454997006	GBM	-9.302743967	1.37E-20
377425	GSE1993.GPL96	Braincancer	Astrocytoma	Petalidis	60	1	ENSG00000261592	RP11-178L8.3	0.894716729	0.819624758	0.976688439	0.012869933	0.030494955	0.604861504	-2.487348306	GBM	-9.302743967	1.37E-20
383209	GSE1993.GPL96	Braincancer	Glioblastoma	Petalidis	60	1	ENSG00000261592	RP11-178L8.3	0.894716729	0.819624758	0.976688439	0.012869933	0.030494955	0.604861504	-2.487348306	GBM	-9.302743967	1.37E-20
48898	E-TABM-158.HTHGU133A_EntrezCDF.MAS5	Breastcancer		Chin	173	0.3526	ENSG00000255455	RP11-890B15.3	0.977929737	0.959727312	0.996477393	0.019907924	0.262489607	0.604211169	-2.328078718	BRCA	-9.293849704	1.49E-20
136255	GSE10885.GPL887	Breastcancer		Hennessy	170	0.2882	ENSG00000255455	RP11-890B15.3	0.899871691	0.839910489	0.964113522	0.002711171	0.052669092	0.742331288	-2.998719102	BRCA	-9.293849704	1.49E-20
139368	GSE10886.GPL1390	Breastcancer		Parker	203	0.197	ENSG00000255455	RP11-890B15.3	0.971890751	0.944769284	0.999790792	0.048330237	0.585166399	0.612750885	-1.974453171	BRCA	-9.293849704	1.49E-20
242586	GSE1456.HGU133A_EntrezCDF.MAS5	Breastcancer		Pawitan	318	0.2516	ENSG00000255455	RP11-890B15.3	0.953892019	0.919964995	0.989070225	0.010626574	0.055879239	0.613197026	-2.554744589	BRCA	-9.293849704	1.49E-20
387481	GSE20486.GPL6947	Breastcancer		Parris	97	0.4845	ENSG00000255455	RP11-890B15.3	0.88673893	0.844146199	0.931480744	1.70E-06	0.000105621	0.719591458	-4.786130249	BRCA	-9.293849704	1.49E-20
444592	GSE24450.GPL6947	Breastcancer		Greco	183	0.2022	ENSG00000255455	RP11-890B15.3	0.923073278	0.885504644	0.962235807	0.000159486	0.016672625	0.727165817	-3.775814399	BRCA	-9.293849704	1.49E-20
497934	GSE3143.HGU95Av2_EntrezCDF.MAS5	Breastcancer		Bild	158	0.3165	ENSG00000255455	RP11-890B15.3	0.933290744	0.888781979	0.980028435	0.005620633	0.186753109	0.655806024	-2.769129286	BRCA	-9.293849704	1.49E-20
526183	GSE3494.HGU133A_EntrezCDF.MAS5	Breastcancer		Miller	502	0.2191	ENSG00000255455	RP11-890B15.3	0.952344364	0.922549311	0.98310169	0.002605233	0.016954987	0.630969741	-3.01084326	BRCA	-9.293849704	1.49E-20
684730	GSE9893.GPL5049	Breastcancer		Chanrion	155	0.271	ENSG00000255455	RP11-890B15.3	0.870986722	0.76239854	0.995041086	0.042038721	0.102133925	0.616811983	-2.033136635	BRCA	-9.293849704	1.49E-20
741471	Vijver_BreastCancer.Vijver_Agilent	Breastcancer		VandeVijver	295	0.2678	ENSG00000255455	RP11-890B15.3	0.92157609	0.897728278	0.94605741	1.03E-09	4.35E-08	0.747004688	-6.105373696	BRCA	-9.293849704	1.49E-20
45868	E-MTAB-179.NBCustomAgilent4x44K	Braincancer	Neuroblastoma	Oberthuer	478	0.1904	ENSG00000233639	LINC01158	1.201797961	1.144702069	1.261741704	1.34E-13	1.35E-12	0.76120511	7.401808448	GBM	9.293721399	1.49E-20
61458	E-TABM-38.A-MEXP-255	Braincancer	Neuroblastoma	Westermann	251	0.1474	ENSG00000233639	LINC01158	1.394442755	1.256818089	1.547137661	3.58E-10	1.90E-08	0.851905104	6.271460613	GBM	9.293721399	1.49E-20
380919	GSE1993.GPL96	Braincancer	Astrocytoma	Petalidis	60	1	ENSG00000233639	LINC01158	1.03630334	1.016694592	1.056290278	0.000253524	0.002036292	0.617297908	3.658673426	GBM	9.293721399	1.49E-20
386703	GSE1993.GPL96	Braincancer	Glioblastoma	Petalidis	60	1	ENSG00000233639	LINC01158	1.03630334	1.016694592	1.056290278	0.000253524	0.002036292	0.617297908	3.658673426	GBM	9.293721399	1.49E-20
544144	GSE4271.HGU133A_EntrezCDF.MAS5	Braincancer	Astrocytoma	Phillips	154	0.8052	ENSG00000233639	LINC01158	1.080188103	1.039820229	1.122123137	7.21E-05	0.009384593	0.649597659	3.969354374	GBM	9.293721399	1.49E-20
644411	GSE7696.HGU133Plus2_EntrezCDF.MAS5	Braincancer	Glioblastoma	Murat	80	0.8125	ENSG00000233639	LINC01158	1.037980602	1.010521871	1.066185464	0.006427254	0.385963186	0.590252101	2.725148643	GBM	9.293721399	1.49E-20
703915	Pomeroy_CNS.GPL80	Braincancer	Medulloblastoma	Pomeroy	60	0.35	ENSG00000233639	LINC01158	1.16081581	1.007691458	1.337208264	0.038816907	0.751085227	0.636571429	2.066122573	GBM	9.293721399	1.49E-20
263973	GSE16011.HGU133Plus2_EntrezCDF.MAS5	Glioma	Glioma	Gravendeel	272	0.8824	ENSG00000227279	AC015933.2	1.161638456	1.129447658	1.194746735	1.47E-25	1.24E-23	0.70468811	10.44966163	LGG	9.29316131	1.50E-20
699831	Nutt_Glioma.HGU95Av2_EntrezCDF.MAS5	Glioma	Glioma	Nutt	50	0.66	ENSG00000227279	AC015933.2	1.130413684	1.042487072	1.225756302	0.003006176	0.027238389	0.637770898	2.967105658	LGG	9.29316131	1.50E-20
2912	Berwanger_Neuroblastoma.Berwanger	Braincancer	Neuroblastoma	Berwanger	86	0.1977	ENSG00000257167	TMPO-AS1	1.354446371	1.1392586	1.610279678	0.00058837	0.060392506	0.819004525	3.436919547	GBM	9.291777214	1.52E-20
42658	E-MTAB-179.NBCustomAgilent4x44K	Braincancer	Neuroblastoma	Oberthuer	478	0.1904	ENSG00000257167	TMPO-AS1	1.130989819	1.094415815	1.168786081	2.15E-13	2.07E-12	0.774753317	7.339216633	GBM	9.291777214	1.52E-20
61368	E-TABM-38.A-MEXP-255	Braincancer	Neuroblastoma	Westermann	251	0.1474	ENSG00000257167	TMPO-AS1	1.163702114	1.097295895	1.234127108	4.26E-07	2.98E-06	0.798274623	5.057106955	GBM	9.291777214	1.52E-20
377911	GSE1993.GPL96	Braincancer	Astrocytoma	Petalidis	60	1	ENSG00000257167	TMPO-AS1	1.046188393	1.01803627	1.075119018	0.001177181	0.005225993	0.621820237	3.244352122	GBM	9.291777214	1.52E-20
383695	GSE1993.GPL96	Braincancer	Glioblastoma	Petalidis	60	1	ENSG00000257167	TMPO-AS1	1.046188393	1.01803627	1.075119018	0.001177181	0.005225993	0.621820237	3.244352122	GBM	9.291777214	1.52E-20
542961	GSE4271.HGU133A_EntrezCDF.MAS5	Braincancer	Astrocytoma	Phillips	154	0.8052	ENSG00000257167	TMPO-AS1	1.05271475	1.017323459	1.089337256	0.003236526	0.027865585	0.611558157	2.944331983	GBM	9.291777214	1.52E-20
553703	GSE4412.HGU133A_EntrezCDF.MAS5	Braincancer	Astrocytoma	Freije	170	0.6941	ENSG00000257167	TMPO-AS1	1.035090083	1.002079716	1.069187873	0.037014986	0.123518325	0.583010336	2.085598739	GBM	9.291777214	1.52E-20
263347	GSE16011.HGU133Plus2_EntrezCDF.MAS5	Glioma	Glioma	Gravendeel	272	0.8824	ENSG00000273186	RP11-339B21.10	1.118242238	1.095817145	1.141126244	2.99E-27	5.58E-25	0.727753251	10.81276984	LGG	9.290065539	1.54E-20
697700	Nutt_Glioma.HGU95Av2_EntrezCDF.MAS5	Glioma	Glioma	Nutt	50	0.66	ENSG00000273186	RP11-339B21.10	1.131422837	1.052809472	1.215906269	0.000777764	0.017292494	0.688338493	3.360589134	LGG	9.290065539	1.54E-20
46065	E-TABM-158.HTHGU133A_EntrezCDF.MAS5	Breastcancer		Chin	173	0.3526	ENSG00000221817	PPP3CB-AS1	0.896480149	0.822988631	0.976534337	0.01227712	0.230160045	0.62343607	-2.504077325	BRCA	-9.289667887	1.55E-20
137486	GSE10885.GPL887	Breastcancer		Hennessy	170	0.2882	ENSG00000221817	PPP3CB-AS1	0.823092883	0.720253461	0.940615951	0.004249883	0.052669092	0.739263804	-2.858992918	BRCA	-9.289667887	1.55E-20
142477	GSE10886.GPL1390	Breastcancer		Parker	203	0.197	ENSG00000221817	PPP3CB-AS1	0.918812954	0.848777805	0.994626909	0.036336005	0.585166399	0.608736718	-2.093147329	BRCA	-9.289667887	1.55E-20
245522	GSE1456.HGU133A_EntrezCDF.MAS5	Breastcancer		Pawitan	318	0.2516	ENSG00000221817	PPP3CB-AS1	0.864186031	0.784876931	0.951509042	0.002958425	0.027557523	0.644423792	-2.972025088	BRCA	-9.289667887	1.55E-20
390296	GSE20486.GPL6947	Breastcancer		Parris	97	0.4845	ENSG00000221817	PPP3CB-AS1	0.872272216	0.80762634	0.942092626	0.000504601	0.003989472	0.674404209	-3.478302094	BRCA	-9.289667887	1.55E-20
448011	GSE24450.GPL6947	Breastcancer		Greco	183	0.2022	ENSG00000221817	PPP3CB-AS1	0.895288052	0.835528614	0.959321659	0.001699769	0.020796569	0.712857703	-3.138220634	BRCA	-9.289667887	1.55E-20
527904	GSE3494.HGU133A_EntrezCDF.MAS5	Breastcancer		Miller	502	0.2191	ENSG00000221817	PPP3CB-AS1	0.854326997	0.784137542	0.930799228	0.000318893	0.005351259	0.663689391	-3.599448327	BRCA	-9.289667887	1.55E-20
682588	GSE9893.GPL5049	Breastcancer		Chanrion	155	0.271	ENSG00000221817	PPP3CB-AS1	0.759624253	0.665079307	0.86760932	5.03E-05	0.003314184	0.687234518	-4.05405701	BRCA	-9.289667887	1.55E-20
740877	Vijver_BreastCancer.Vijver_Agilent	Breastcancer		VandeVijver	295	0.2678	ENSG00000221817	PPP3CB-AS1	0.821463326	0.767208505	0.879554896	1.69E-08	2.18E-07	0.718469642	-5.641293514	BRCA	-9.289667887	1.55E-20
3274	Berwanger_Neuroblastoma.Berwanger	Braincancer	Neuroblastoma	Berwanger	86	0.1977	ENSG00000205959	RP11-689P11.2	0.809789407	0.669934881	0.978839738	0.029178971	0.240393766	0.686877828	-2.181060111	GBM	-9.288195053	1.57E-20
44846	E-MTAB-179.NBCustomAgilent4x44K	Braincancer	Neuroblastoma	Oberthuer	478	0.1904	ENSG00000205959	RP11-689P11.2	0.73519005	0.680402829	0.794388833	6.95E-15	1.01E-13	0.770299112	-7.785447703	GBM	-9.288195053	1.57E-20
60638	E-TABM-38.A-MEXP-255	Braincancer	Neuroblastoma	Westermann	251	0.1474	ENSG00000205959	RP11-689P11.2	0.67017174	0.586637187	0.765601245	3.81E-09	8.23E-08	0.791373113	-5.892242554	GBM	-9.288195053	1.57E-20
378637	GSE1993.GPL96	Braincancer	Astrocytoma	Petalidis	60	1	ENSG00000205959	RP11-689P11.2	0.921701161	0.879716417	0.96568964	0.000608727	0.003346261	0.63312606	-3.427695959	GBM	-9.288195053	1.57E-20
384421	GSE1993.GPL96	Braincancer	Glioblastoma	Petalidis	60	1	ENSG00000205959	RP11-689P11.2	0.921701161	0.879716417	0.96568964	0.000608727	0.003346261	0.63312606	-3.427695959	GBM	-9.288195053	1.57E-20
552439	GSE4412.HGU133A_EntrezCDF.MAS5	Braincancer	Astrocytoma	Freije	170	0.6941	ENSG00000205959	RP11-689P11.2	0.93369727	0.882558367	0.987799361	0.016981501	0.078189461	0.598191214	-2.387108013	GBM	-9.288195053	1.57E-20
44495	E-MTAB-179.NBCustomAgilent4x44K	Braincancer	Neuroblastoma	Oberthuer	478	0.1904	ENSG00000249926	RP11-495K9.6	0.788444791	0.73785899	0.842498631	2.13E-12	1.63E-11	0.74153237	-7.025666734	GBM	-9.285020712	1.62E-20
60286	E-TABM-38.A-MEXP-255	Braincancer	Neuroblastoma	Westermann	251	0.1474	ENSG00000249926	RP11-495K9.6	0.747618881	0.6868153	0.813805388	1.81E-11	3.38E-09	0.830769231	-6.720415994	GBM	-9.285020712	1.62E-20
379744	GSE1993.GPL96	Braincancer	Astrocytoma	Petalidis	60	1	ENSG00000249926	RP11-495K9.6	0.902903222	0.857752428	0.950430686	9.53E-05	0.001247699	0.651780667	-3.902360159	GBM	-9.285020712	1.62E-20
385528	GSE1993.GPL96	Braincancer	Glioblastoma	Petalidis	60	1	ENSG00000249926	RP11-495K9.6	0.902903222	0.857752428	0.950430686	9.53E-05	0.001247699	0.651780667	-3.902360159	GBM	-9.285020712	1.62E-20
547106	GSE4271.HGU133A_EntrezCDF.MAS5	Braincancer	Astrocytoma	Phillips	154	0.8052	ENSG00000249926	RP11-495K9.6	0.854673949	0.79707166	0.916439006	1.03E-05	0.009384593	0.674103877	-4.4110548	GBM	-9.285020712	1.62E-20
1610	Berwanger_Neuroblastoma.Berwanger	Braincancer	Neuroblastoma	Berwanger	86	0.1977	ENSG00000272112	CTB-113P19.5	0.84910243	0.721367023	0.999456467	0.049240871	0.290131907	0.673303167	-1.966500099	GBM	-9.283967459	1.63E-20
45375	E-MTAB-179.NBCustomAgilent4x44K	Braincancer	Neuroblastoma	Oberthuer	478	0.1904	ENSG00000272112	CTB-113P19.5	0.836312328	0.797271421	0.877264997	2.33E-13	2.21E-12	0.744316249	-7.32842355	GBM	-9.283967459	1.63E-20
61288	E-TABM-38.A-MEXP-255	Braincancer	Neuroblastoma	Westermann	251	0.1474	ENSG00000272112	CTB-113P19.5	0.779651375	0.710877291	0.855079033	1.27E-07	1.13E-06	0.80589504	-5.282806545	GBM	-9.283967459	1.63E-20
376249	GSE1993.GPL96	Braincancer	Astrocytoma	Petalidis	60	1	ENSG00000272112	CTB-113P19.5	0.909696418	0.868011211	0.953383507	7.66E-05	0.001134227	0.672131148	-3.954681517	GBM	-9.283967459	1.63E-20
382033	GSE1993.GPL96	Braincancer	Glioblastoma	Petalidis	60	1	ENSG00000272112	CTB-113P19.5	0.909696418	0.868011211	0.953383507	7.66E-05	0.001134227	0.672131148	-3.954681517	GBM	-9.283967459	1.63E-20
547910	GSE4271.HGU133A_EntrezCDF.MAS5	Braincancer	Astrocytoma	Phillips	154	0.8052	ENSG00000272112	CTB-113P19.5	0.935447068	0.895862143	0.976781108	0.002487321	0.024856206	0.627651792	-3.024879583	GBM	-9.283967459	1.63E-20
264175	GSE16011.HGU133Plus2_EntrezCDF.MAS5	Glioma	Glioma	Gravendeel	272	0.8824	ENSG00000250786	SNHG18	1.077774604	1.063156945	1.092593246	5.93E-27	9.46E-25	0.715800222	10.75000391	LGG	9.283394244	1.64E-20
700770	Nutt_Glioma.HGU95Av2_EntrezCDF.MAS5	Glioma	Glioma	Nutt	50	0.66	ENSG00000250786	SNHG18	1.075524237	1.031357434	1.121582437	0.000666177	0.017086592	0.671826625	3.403133392	LGG	9.283394244	1.64E-20
48466	E-TABM-158.HTHGU133A_EntrezCDF.MAS5	Breastcancer		Chin	173	0.3526	ENSG00000230432	AC114803.3	1.076567362	1.020677984	1.135517082	0.00667903	0.222269651	0.642966128	2.712437894	BRCA	9.277863839	1.73E-20
132166	GSE10885.GPL885	Breastcancer		Hennessy	170	0.2882	ENSG00000230432	AC114803.3	1.217591724	1.005701438	1.474124974	0.04356567	0.391514445	0.727272727	2.018245782	BRCA	9.277863839	1.73E-20
135570	GSE10885.GPL887	Breastcancer		Hennessy	170	0.2882	ENSG00000230432	AC114803.3	1.18326312	1.053741531	1.328704972	0.004441447	0.052669092	0.748466258	2.844978128	BRCA	9.277863839	1.73E-20
244224	GSE1456.HGU133A_EntrezCDF.MAS5	Breastcancer		Pawitan	318	0.2516	ENSG00000230432	AC114803.3	1.153493006	1.065776617	1.248428698	0.000402232	0.015945264	0.67936803	3.538614946	BRCA	9.277863839	1.73E-20
388747	GSE20486.GPL6947	Breastcancer		Parris	97	0.4845	ENSG00000230432	AC114803.3	1.1212232	1.041250757	1.207337865	0.002440418	0.012573931	0.633240483	3.030632901	BRCA	9.277863839	1.73E-20
447074	GSE24450.GPL6947	Breastcancer		Greco	183	0.2022	ENSG00000230432	AC114803.3	1.090957498	1.022194455	1.164346232	0.008771758	0.047193493	0.679733438	2.620823838	BRCA	9.277863839	1.73E-20
527812	GSE3494.HGU133A_EntrezCDF.MAS5	Breastcancer		Miller	502	0.2191	ENSG00000230432	AC114803.3	1.143894954	1.069306612	1.223686128	9.32E-05	0.00355658	0.655486693	3.907770833	BRCA	9.277863839	1.73E-20
641144	GSE7390.HGU133A_EntrezCDF.MAS5	Breastcancer		Desmedt	198	0.2828	ENSG00000230432	AC114803.3	1.071848286	1.007045839	1.140820709	0.029211166	0.282565984	0.612080537	2.18062498	BRCA	9.277863839	1.73E-20
740304	Vijver_BreastCancer.Vijver_Agilent	Breastcancer		VandeVijver	295	0.2678	ENSG00000230432	AC114803.3	1.154624651	1.100853733	1.211021997	3.44E-09	7.96E-08	0.732823986	5.908963866	BRCA	9.277863839	1.73E-20
260467	GSE16011.HGU133Plus2_EntrezCDF.MAS5	Glioma	Glioma	Gravendeel	272	0.8824	ENSG00000239922	RP11-71N10.1	1.206881594	1.165968715	1.249230072	1.18E-26	1.64E-24	0.707361024	10.68649346	LGG	9.277199277	1.74E-20
700828	Nutt_Glioma.HGU95Av2_EntrezCDF.MAS5	Glioma	Glioma	Nutt	50	0.66	ENSG00000239922	RP11-71N10.1	1.129635481	1.048414289	1.21714892	0.001365481	0.020020356	0.699690402	3.20185004	LGG	9.277199277	1.74E-20
50068	E-TABM-158.HTHGU133A_EntrezCDF.MAS5	Breastcancer		Chin	173	0.3526	ENSG00000241014	RP11-244H3.1	0.920439138	0.866666234	0.977548419	0.006948542	0.222269651	0.628013427	-2.699300411	BRCA	-9.276323348	1.75E-20
137293	GSE10885.GPL887	Breastcancer		Hennessy	170	0.2882	ENSG00000241014	RP11-244H3.1	0.9122853	0.850534774	0.978519038	0.010251903	0.058213748	0.739263804	-2.567214985	BRCA	-9.276323348	1.75E-20
242863	GSE1456.HGU133A_EntrezCDF.MAS5	Breastcancer		Pawitan	318	0.2516	ENSG00000241014	RP11-244H3.1	0.906890041	0.859383668	0.957022546	0.000370676	0.015945264	0.674163569	-3.560126706	BRCA	-9.276323348	1.75E-20
387308	GSE20486.GPL6947	Breastcancer		Parris	97	0.4845	ENSG00000241014	RP11-244H3.1	0.927796607	0.894812002	0.961997093	4.96E-05	0.000744042	0.700092851	-4.057722942	BRCA	-9.276323348	1.75E-20
444739	GSE24450.GPL6947	Breastcancer		Greco	183	0.2022	ENSG00000241014	RP11-244H3.1	0.946148924	0.911624082	0.981981285	0.003515037	0.028385847	0.67875343	-2.918691662	BRCA	-9.276323348	1.75E-20
525316	GSE3494.HGU133A_EntrezCDF.MAS5	Breastcancer		Miller	502	0.2191	ENSG00000241014	RP11-244H3.1	0.92434227	0.887011137	0.963244538	0.000183756	0.004199383	0.670524973	-3.740360952	BRCA	-9.276323348	1.75E-20
639412	GSE7390.HGU133A_EntrezCDF.MAS5	Breastcancer		Desmedt	198	0.2828	ENSG00000241014	RP11-244H3.1	0.937407255	0.898784562	0.977689648	0.002603709	0.200365658	0.628798048	-3.011020899	BRCA	-9.276323348	1.75E-20
683697	GSE9893.GPL5049	Breastcancer		Chanrion	155	0.271	ENSG00000241014	RP11-244H3.1	0.843996951	0.756627116	0.941455623	0.00235028	0.016747016	0.636038453	-3.041979395	BRCA	-9.276323348	1.75E-20
740683	Vijver_BreastCancer.Vijver_Agilent	Breastcancer		VandeVijver	295	0.2678	ENSG00000241014	RP11-244H3.1	0.936318842	0.913559308	0.959645386	1.60E-07	1.36E-06	0.699947908	-5.240788756	BRCA	-9.276323348	1.75E-20
45515	E-MTAB-179.NBCustomAgilent4x44K	Braincancer	Neuroblastoma	Oberthuer	478	0.1904	ENSG00000255136	CTD-2562J17.4	0.733883878	0.684037658	0.78736242	6.61E-18	2.97E-16	0.784496891	-8.621555837	GBM	-9.274696038	1.78E-20
59481	E-TABM-38.A-MEXP-255	Braincancer	Neuroblastoma	Westermann	251	0.1474	ENSG00000255136	CTD-2562J17.4	0.687365254	0.603628005	0.782718808	1.55E-08	2.27E-07	0.780014378	-5.656091835	GBM	-9.274696038	1.78E-20
378939	GSE1993.GPL96	Braincancer	Astrocytoma	Petalidis	60	1	ENSG00000255136	CTD-2562J17.4	0.926269351	0.8863874	0.967945743	0.000647648	0.003510165	0.602600339	-3.410832915	GBM	-9.274696038	1.78E-20
384723	GSE1993.GPL96	Braincancer	Glioblastoma	Petalidis	60	1	ENSG00000255136	CTD-2562J17.4	0.926269351	0.8863874	0.967945743	0.000647648	0.003510165	0.602600339	-3.410832915	GBM	-9.274696038	1.78E-20
542436	GSE4271.HGU133A_EntrezCDF.MAS5	Braincancer	Astrocytoma	Phillips	154	0.8052	ENSG00000255136	CTD-2562J17.4	0.936449469	0.900173162	0.974187683	0.001124783	0.018650333	0.622896854	-3.257297902	GBM	-9.274696038	1.78E-20
43972	E-MTAB-179.NBCustomAgilent4x44K	Braincancer	Neuroblastoma	Oberthuer	478	0.1904	ENSG00000261916	RP11-235E17.4	0.661115154	0.600198801	0.728214127	4.84E-17	1.49E-15	0.791456587	-8.390512321	GBM	-9.271072688	1.84E-20
58308	E-TABM-38.A-MEXP-255	Braincancer	Neuroblastoma	Westermann	251	0.1474	ENSG00000261916	RP11-235E17.4	0.709185442	0.639088931	0.786970275	9.70E-11	8.86E-09	0.83767074	-6.471570638	GBM	-9.271072688	1.84E-20
213499	GSE13041.HGU95Av2_EntrezCDF.MAS5	Braincancer	Glioblastoma	Lee	267	0.9213	ENSG00000261916	RP11-235E17.4	0.848681505	0.750419083	0.959810743	0.008966899	0.402125439	0.595300261	-2.613313582	GBM	-9.271072688	1.84E-20
546338	GSE4271.HGU133A_EntrezCDF.MAS5	Braincancer	Astrocytoma	Phillips	154	0.8052	ENSG00000261916	RP11-235E17.4	0.884493646	0.806255911	0.970323441	0.009390313	0.047080418	0.622896854	-2.597507296	GBM	-9.271072688	1.84E-20
1672	Berwanger_Neuroblastoma.Berwanger	Braincancer	Neuroblastoma	Berwanger	86	0.1977	ENSG00000261578	RP11-21L23.2	1.336770073	1.070807439	1.668791384	0.010335855	0.157338407	0.666968326	2.564385924	GBM	9.270548126	1.85E-20
42148	E-MTAB-179.NBCustomAgilent4x44K	Braincancer	Neuroblastoma	Oberthuer	478	0.1904	ENSG00000261578	RP11-21L23.2	1.224040885	1.168264185	1.282480545	1.97E-17	7.29E-16	0.767020322	8.49558275	GBM	9.270548126	1.85E-20
59398	E-TABM-38.A-MEXP-255	Braincancer	Neuroblastoma	Westermann	251	0.1474	ENSG00000261578	RP11-21L23.2	1.212357598	1.12950863	1.301283502	9.71E-08	9.08E-07	0.774119339	5.332040226	GBM	9.270548126	1.85E-20
377400	GSE1993.GPL96	Braincancer	Astrocytoma	Petalidis	60	1	ENSG00000261578	RP11-21L23.2	1.072581113	1.029714358	1.117232401	0.000759744	0.003891584	0.667043527	3.367059214	GBM	9.270548126	1.85E-20
383184	GSE1993.GPL96	Braincancer	Glioblastoma	Petalidis	60	1	ENSG00000261578	RP11-21L23.2	1.072581113	1.029714358	1.117232401	0.000759744	0.003891584	0.667043527	3.367059214	GBM	9.270548126	1.85E-20
40271	E-MTAB-179.NBCustomAgilent4x44K	Braincancer	Neuroblastoma	Oberthuer	478	0.1904	ENSG00000256196	RP11-881M11.4	0.815386516	0.776260919	0.856484147	4.13E-16	8.96E-15	0.770391908	-8.134758178	GBM	-9.266965578	1.92E-20
61580	E-TABM-38.A-MEXP-255	Braincancer	Neuroblastoma	Westermann	251	0.1474	ENSG00000256196	RP11-881M11.4	0.744654774	0.667961426	0.830153825	1.06E-07	9.71E-07	0.782458663	-5.316621131	GBM	-9.266965578	1.92E-20
375365	GSE1993.GPL96	Braincancer	Astrocytoma	Petalidis	60	1	ENSG00000256196	RP11-881M11.4	0.939545241	0.905515686	0.974853636	0.000922931	0.004421962	0.644997174	-3.313023946	GBM	-9.266965578	1.92E-20
381149	GSE1993.GPL96	Braincancer	Glioblastoma	Petalidis	60	1	ENSG00000256196	RP11-881M11.4	0.939545241	0.905515686	0.974853636	0.000922931	0.004421962	0.644997174	-3.313023946	GBM	-9.266965578	1.92E-20
545034	GSE4271.HGU133A_EntrezCDF.MAS5	Braincancer	Astrocytoma	Phillips	154	0.8052	ENSG00000256196	RP11-881M11.4	0.946749206	0.906419386	0.988873443	0.013750078	0.057252817	0.588880761	-2.463727044	GBM	-9.266965578	1.92E-20
43653	E-MTAB-179.NBCustomAgilent4x44K	Braincancer	Neuroblastoma	Oberthuer	478	0.1904	ENSG00000268049	CTD-2619J13.9	0.682105458	0.619656737	0.750847732	5.76E-15	8.57E-14	0.777537196	-7.809167975	GBM	-9.266666995	1.92E-20
60179	E-TABM-38.A-MEXP-255	Braincancer	Neuroblastoma	Westermann	251	0.1474	ENSG00000268049	CTD-2619J13.9	0.730269281	0.634860504	0.840016381	1.08E-05	4.58E-05	0.739180446	-4.400453251	GBM	-9.266666995	1.92E-20
200631	GSE13041.HGU133A_EntrezCDF.MAS5	Braincancer	Glioblastoma	Lee	267	0.9213	ENSG00000268049	CTD-2619J13.9	0.936350595	0.884340855	0.991419124	0.024100136	0.577941547	0.536039814	-2.255529124	GBM	-9.266666995	1.92E-20
379639	GSE1993.GPL96	Braincancer	Astrocytoma	Petalidis	60	1	ENSG00000268049	CTD-2619J13.9	0.894829318	0.84568306	0.946831676	0.000115452	0.001362575	0.638778971	-3.855586523	GBM	-9.266666995	1.92E-20
385423	GSE1993.GPL96	Braincancer	Glioblastoma	Petalidis	60	1	ENSG00000268049	CTD-2619J13.9	0.894829318	0.84568306	0.946831676	0.000115452	0.001362575	0.638778971	-3.855586523	GBM	-9.266666995	1.92E-20
548087	GSE4271.HGU133A_EntrezCDF.MAS5	Braincancer	Astrocytoma	Phillips	154	0.8052	ENSG00000268049	CTD-2619J13.9	0.843378523	0.763385905	0.931753296	0.000807407	0.016561752	0.629846379	-3.350243102	GBM	-9.266666995	1.92E-20
552711	GSE4412.HGU133A_EntrezCDF.MAS5	Braincancer	Astrocytoma	Freije	170	0.6941	ENSG00000268049	CTD-2619J13.9	0.839432562	0.764398733	0.921831755	0.000248656	0.014809207	0.629521964	-3.663640626	GBM	-9.266666995	1.92E-20
43170	E-MTAB-179.NBCustomAgilent4x44K	Braincancer	Neuroblastoma	Oberthuer	478	0.1904	ENSG00000261167	RP11-517B11.7	0.798948314	0.750419136	0.850615846	2.21E-12	1.69E-11	0.761761886	-7.020443953	GBM	-9.265352942	1.94E-20
58600	E-TABM-38.A-MEXP-255	Braincancer	Neuroblastoma	Westermann	251	0.1474	ENSG00000261167	RP11-517B11.7	0.665475279	0.570286953	0.776551776	2.33E-07	1.83E-06	0.876347951	-5.170985357	GBM	-9.265352942	1.94E-20
376235	GSE1993.GPL96	Braincancer	Astrocytoma	Petalidis	60	1	ENSG00000261167	RP11-517B11.7	0.967739647	0.949276202	0.986562206	0.000848477	0.004193366	0.606557377	-3.336476185	GBM	-9.265352942	1.94E-20
382019	GSE1993.GPL96	Braincancer	Glioblastoma	Petalidis	60	1	ENSG00000261167	RP11-517B11.7	0.967739647	0.949276202	0.986562206	0.000848477	0.004193366	0.606557377	-3.336476185	GBM	-9.265352942	1.94E-20
547734	GSE4271.HGU133A_EntrezCDF.MAS5	Braincancer	Astrocytoma	Phillips	154	0.8052	ENSG00000261167	RP11-517B11.7	0.923527812	0.88296504	0.96595401	0.000517551	0.014430546	0.63899049	-3.471504313	GBM	-9.265352942	1.94E-20
552226	GSE4412.HGU133A_EntrezCDF.MAS5	Braincancer	Astrocytoma	Freije	170	0.6941	ENSG00000261167	RP11-517B11.7	0.946403319	0.902657755	0.992268928	0.022525502	0.093340652	0.557816537	-2.281387927	GBM	-9.265352942	1.94E-20
265439	GSE16011.HGU133Plus2_EntrezCDF.MAS5	Glioma	Glioma	Gravendeel	272	0.8824	ENSG00000237987	RP11-503C24.2	1.109019347	1.088400644	1.130028652	3.20E-27	5.76E-25	0.716791303	10.80680593	LGG	9.259399657	2.06E-20
701342	Nutt_Glioma.HGU95Av2_EntrezCDF.MAS5	Glioma	Glioma	Nutt	50	0.66	ENSG00000237987	RP11-503C24.2	1.066940787	1.02268649	1.113110082	0.002718833	0.026471453	0.681114551	2.997859115	LGG	9.259399657	2.06E-20
134768	GSE10885.GPL887	Breastcancer		Hennessy	170	0.2882	ENSG00000272156	RP11-477N3.1	0.882392072	0.798831495	0.97469338	0.013703547	0.064417342	0.791411043	-2.464941895	BRCA	-9.257260145	2.10E-20
245005	GSE1456.HGU133A_EntrezCDF.MAS5	Breastcancer		Pawitan	318	0.2516	ENSG00000272156	RP11-477N3.1	0.872979485	0.812159586	0.938353981	0.000227032	0.015945264	0.678996283	-3.686866798	BRCA	-9.257260145	2.10E-20
388074	GSE20486.GPL6947	Breastcancer		Parris	97	0.4845	ENSG00000272156	RP11-477N3.1	0.856058621	0.802052537	0.913701195	2.95E-06	0.000145177	0.706592386	-4.674469363	BRCA	-9.257260145	2.10E-20
446033	GSE24450.GPL6947	Breastcancer		Greco	183	0.2022	ENSG00000272156	RP11-477N3.1	0.894447763	0.839177054	0.953358766	0.000608842	0.016672625	0.710309682	-3.42764451	BRCA	-9.257260145	2.10E-20
496091	GSE3143.HGU95Av2_EntrezCDF.MAS5	Breastcancer		Bild	158	0.3165	ENSG00000272156	RP11-477N3.1	0.886563438	0.819732893	0.958842492	0.002603864	0.182343478	0.655995454	-3.011002882	BRCA	-9.257260145	2.10E-20
526649	GSE3494.HGU133A_EntrezCDF.MAS5	Breastcancer		Miller	502	0.2191	ENSG00000272156	RP11-477N3.1	0.889921224	0.840160468	0.942629194	7.11E-05	0.00355658	0.673897193	-3.972461163	BRCA	-9.257260145	2.10E-20
639640	GSE7390.HGU133A_EntrezCDF.MAS5	Breastcancer		Desmedt	198	0.2828	ENSG00000272156	RP11-477N3.1	0.928244068	0.877711492	0.981685962	0.009129822	0.217759079	0.618913972	-2.607154262	BRCA	-9.257260145	2.10E-20
682237	GSE9893.GPL5049	Breastcancer		Chanrion	155	0.271	ENSG00000272156	RP11-477N3.1	1.130785526	1.014565936	1.260318192	0.026330362	0.075391962	0.641403979	2.221304242	BRCA	-9.257260145	2.10E-20
738649	Vijver_BreastCancer.Vijver_Agilent	Breastcancer		VandeVijver	295	0.2678	ENSG00000272156	RP11-477N3.1	0.829531859	0.782089612	0.879851994	4.97E-10	3.27E-08	0.744920993	-6.219925782	BRCA	-9.257260145	2.10E-20
45101	E-MTAB-179.NBCustomAgilent4x44K	Braincancer	Neuroblastoma	Oberthuer	478	0.1904	ENSG00000260837	RP11-434B12.1	0.81164683	0.772831363	0.852411805	7.02E-17	2.05E-15	0.757400476	-8.346688872	GBM	-9.255303361	2.14E-20
60895	E-TABM-38.A-MEXP-255	Braincancer	Neuroblastoma	Westermann	251	0.1474	ENSG00000260837	RP11-434B12.1	0.767642983	0.692035605	0.851510739	5.78E-07	3.78E-06	0.736879942	-4.998433082	GBM	-9.255303361	2.14E-20
380836	GSE1993.GPL96	Braincancer	Astrocytoma	Petalidis	60	1	ENSG00000260837	RP11-434B12.1	0.942980321	0.912831574	0.974124813	0.000398248	0.002638106	0.597512719	-3.541242307	GBM	-9.255303361	2.14E-20
386620	GSE1993.GPL96	Braincancer	Glioblastoma	Petalidis	60	1	ENSG00000260837	RP11-434B12.1	0.942980321	0.912831574	0.974124813	0.000398248	0.002638106	0.597512719	-3.541242307	GBM	-9.255303361	2.14E-20
546128	GSE4271.HGU133A_EntrezCDF.MAS5	Braincancer	Astrocytoma	Phillips	154	0.8052	ENSG00000260837	RP11-434B12.1	0.915185387	0.876417305	0.955668365	5.99E-05	0.009384593	0.663496708	-4.013208272	GBM	-9.255303361	2.14E-20
103455	GSE10645.GPL5858	Prostatecancer		Nakagawa	1192	0.3037	ENSG00000225986	UBXN10-AS1	0.865922453	0.820340109	0.914037589	1.81E-07	2.24E-06	0.631401731	-5.217739784	PRAD	-9.254970143	2.14E-20
104409	GSE10645.GPL5873	Prostatecancer		Nakagawa	1192	0.3037	ENSG00000225986	UBXN10-AS1	0.888380472	0.858359964	0.919450925	1.50E-11	2.48E-10	0.686982057	-6.747966168	PRAD	-9.254970143	2.14E-20
285430	GSE16560.GPL5474	Prostatecancer		Sboner	281	0.7331	ENSG00000225986	UBXN10-AS1	0.924073075	0.896542956	0.952448561	3.10E-07	1.64E-05	0.604932416	-5.117113989	PRAD	-9.254970143	2.14E-20
262151	GSE16011.HGU133Plus2_EntrezCDF.MAS5	Glioma	Glioma	Gravendeel	272	0.8824	ENSG00000237857	NA	1.106197566	1.085925976	1.126847576	1.07E-26	1.53E-24	0.713307505	10.69539507	LGG	9.25189135	2.21E-20
700929	Nutt_Glioma.HGU95Av2_EntrezCDF.MAS5	Glioma	Glioma	Nutt	50	0.66	ENSG00000237857	NA	1.13312789	1.048588153	1.224483428	0.001581722	0.020859488	0.674922601	3.159256445	LGG	9.25189135	2.21E-20
104196	GSE10645.GPL5873	Prostatecancer		Nakagawa	1192	0.3037	ENSG00000257467	RP11-121G22.3	1.170625951	1.126633675	1.216336016	7.57E-16	8.60E-14	0.701126981	8.060939339	PRAD	9.251237333	2.22E-20
286112	GSE16560.GPL5474	Prostatecancer		Sboner	281	0.7331	ENSG00000257467	RP11-121G22.3	1.107431313	1.06813555	1.148172732	3.10E-08	4.04E-06	0.620198008	5.535816001	PRAD	9.251237333	2.22E-20
1092	Berwanger_Neuroblastoma.Berwanger	Braincancer	Neuroblastoma	Berwanger	86	0.1977	ENSG00000260285	RP11-600F24.7	0.791792468	0.650783141	0.963355182	0.019645294	0.206197211	0.649773756	-2.333054336	GBM	-9.251159882	2.22E-20
44852	E-MTAB-179.NBCustomAgilent4x44K	Braincancer	Neuroblastoma	Oberthuer	478	0.1904	ENSG00000260285	RP11-600F24.7	0.791403605	0.749644883	0.835488482	2.71E-17	9.48E-16	0.785610443	-8.458604477	GBM	-9.251159882	2.22E-20
58092	E-TABM-38.A-MEXP-255	Braincancer	Neuroblastoma	Westermann	251	0.1474	ENSG00000260285	RP11-600F24.7	0.81985821	0.763243984	0.880671841	5.31E-08	5.70E-07	0.778720345	-5.440610916	GBM	-9.251159882	2.22E-20
379982	GSE1993.GPL96	Braincancer	Astrocytoma	Petalidis	60	1	ENSG00000260285	RP11-600F24.7	0.96551094	0.933179884	0.998962142	0.043412551	0.080414728	0.558507631	-2.019718925	GBM	-9.251159882	2.22E-20
385766	GSE1993.GPL96	Braincancer	Glioblastoma	Petalidis	60	1	ENSG00000260285	RP11-600F24.7	0.96551094	0.933179884	0.998962142	0.043412551	0.080414728	0.558507631	-2.019718925	GBM	-9.251159882	2.22E-20
547832	GSE4271.HGU133A_EntrezCDF.MAS5	Braincancer	Astrocytoma	Phillips	154	0.8052	ENSG00000260285	RP11-600F24.7	0.954342766	0.913505225	0.997005916	0.036229042	0.104799691	0.568763716	-2.094347433	GBM	-9.251159882	2.22E-20
553421	GSE4412.HGU133A_EntrezCDF.MAS5	Braincancer	Astrocytoma	Freije	170	0.6941	ENSG00000260285	RP11-600F24.7	0.897913309	0.84414756	0.955103526	0.000630688	0.018177005	0.628552972	-3.418061561	GBM	-9.251159882	2.22E-20
703100	Pomeroy_CNS.GPL80	Braincancer	Medulloblastoma	Pomeroy	60	0.35	ENSG00000260285	RP11-600F24.7	0.879401787	0.784550136	0.985720947	0.027317981	0.751085227	0.657142857	-2.206943869	GBM	-9.251159882	2.22E-20
1578	Berwanger_Neuroblastoma.Berwanger	Braincancer	Neuroblastoma	Berwanger	86	0.1977	ENSG00000267904	CTC-429P9.5	0.812282124	0.678996489	0.97173146	0.022993413	0.219926292	0.680542986	-2.273544072	GBM	-9.251053134	2.22E-20
44977	E-MTAB-179.NBCustomAgilent4x44K	Braincancer	Neuroblastoma	Oberthuer	478	0.1904	ENSG00000267904	CTC-429P9.5	0.816487177	0.772574053	0.862896325	6.58E-13	5.60E-12	0.762875437	-7.187898925	GBM	-9.251053134	2.22E-20
57482	E-TABM-38.A-MEXP-255	Braincancer	Neuroblastoma	Westermann	251	0.1474	ENSG00000267904	CTC-429P9.5	0.73759331	0.667736161	0.814758766	2.03E-09	5.47E-08	0.834795111	-5.995407393	GBM	-9.251053134	2.22E-20
379861	GSE1993.GPL96	Braincancer	Astrocytoma	Petalidis	60	1	ENSG00000267904	CTC-429P9.5	0.95615312	0.92466885	0.988709404	0.008673994	0.022373459	0.586772188	-2.624642706	GBM	-9.251053134	2.22E-20
385645	GSE1993.GPL96	Braincancer	Glioblastoma	Petalidis	60	1	ENSG00000267904	CTC-429P9.5	0.95615312	0.92466885	0.988709404	0.008673994	0.022373459	0.586772188	-2.624642706	GBM	-9.251053134	2.22E-20
543330	GSE4271.HGU133A_EntrezCDF.MAS5	Braincancer	Astrocytoma	Phillips	154	0.8052	ENSG00000267904	CTC-429P9.5	0.921649476	0.860335115	0.98733359	0.020185561	0.072932501	0.594732992	-2.32288073	GBM	-9.251053134	2.22E-20
552207	GSE4412.HGU133A_EntrezCDF.MAS5	Braincancer	Astrocytoma	Freije	170	0.6941	ENSG00000267904	CTC-429P9.5	0.869430995	0.797429805	0.947933285	0.001512309	0.025843089	0.615310078	-3.172311083	GBM	-9.251053134	2.22E-20
703583	Pomeroy_CNS.GPL80	Braincancer	Medulloblastoma	Pomeroy	60	0.35	ENSG00000267904	CTC-429P9.5	0.866484028	0.762686741	0.984407528	0.027710431	0.751085227	0.689142857	-2.201361657	GBM	-9.251053134	2.22E-20
25246	ca00153.Hu6800_EntrezCDF.MAS5	Lungcancer	ADENO	Beer	86	0.2791	ENSG00000230439	RP11-488P3.1	1.162743756	1.050323349	1.28719698	0.003656986	0.196104552	0.699186992	2.90632741	LUAD	9.247955344	2.29E-20
29514	ca00182.HGU133A_EntrezCDF.MAS5	Lungcancer	ADENO	Shedden	442	0.5339	ENSG00000230439	RP11-488P3.1	1.051420153	1.032649184	1.070532331	4.88E-08	0.000194161	0.648132768	5.45546208	LUAD	9.247955344	2.29E-20
166395	GSE11969.GPL7015	Lungcancer	LCC	Takeuchi	149	0.4966	ENSG00000230439	RP11-488P3.1	1.047522065	1.012754703	1.083482973	0.007019661	0.077658952	0.621448776	2.695910107	LUAD	9.247955344	2.29E-20
170374	GSE11969.GPL7015	Lungcancer	SCC	Takeuchi	149	0.4966	ENSG00000230439	RP11-488P3.1	1.047522065	1.012754703	1.083482973	0.007019661	0.077658952	0.621448776	2.695910107	LUAD	9.247955344	2.29E-20
174353	GSE11969.GPL7015	Lungcancer	ADENO	Takeuchi	149	0.4966	ENSG00000230439	RP11-488P3.1	1.047522065	1.012754703	1.083482973	0.007019661	0.077658952	0.621448776	2.695910107	LUAD	9.247955344	2.29E-20
216416	GSE13213.GPL6480	Lungcancer	ADENO	Tomida	117	0.4188	ENSG00000230439	RP11-488P3.1	1.054556018	1.020756298	1.08947493	0.001393469	0.023249542	0.655132641	3.196000395	LUAD	9.247955344	2.29E-20
461202	GSE29013.HGU133Plus2_EntrezCDF.MAS5	Lungcancer	ADENO	Xie	55	0.3273	ENSG00000230439	RP11-488P3.1	1.104387097	1.001469588	1.217881076	0.046658496	0.309285773	0.676923077	1.989387068	LUAD	9.247955344	2.29E-20
465220	GSE29013.HGU133Plus2_EntrezCDF.MAS5	Lungcancer	SCC	Xie	55	0.3273	ENSG00000230439	RP11-488P3.1	1.104387097	1.001469588	1.217881076	0.046658496	0.309285773	0.676923077	1.989387068	LUAD	9.247955344	2.29E-20
477949	GSE31210.HGU133Plus2_EntrezCDF.MAS5	Lungcancer	ADENO	Okayama	226	0.1549	ENSG00000230439	RP11-488P3.1	1.102935816	1.047599232	1.161195404	0.000191054	0.003754853	0.697719242	3.73056062	LUAD	9.247955344	2.29E-20
507185	GSE31547.HGU133A_EntrezCDF.MAS5	Lungcancer	ADENO	Girard	60	0.3	ENSG00000230439	RP11-488P3.1	1.25455948	1.040861269	1.512131862	0.0172981	0.241924384	0.806930693	2.380309554	LUAD	9.247955344	2.29E-20
572213	GSE4716.GPL3694	Lungcancer	ADENO	Tomida	100	0.34	ENSG00000230439	RP11-488P3.1	1.33630748	1.071019681	1.667306131	0.010239703	0.310786928	0.686868687	2.567627821	LUAD	9.247955344	2.29E-20
575522	GSE4716.GPL3694	Lungcancer	SCC	Tomida	100	0.34	ENSG00000230439	RP11-488P3.1	1.33630748	1.071019681	1.667306131	0.010239703	0.310786928	0.686868687	2.567627821	LUAD	9.247955344	2.29E-20
617629	GSE5843.GPL3877	Lungcancer	ADENO	Larsen	48	0.4792	ENSG00000230439	RP11-488P3.1	1.211539509	1.055280214	1.390936703	0.006455853	0.999359139	0.725641026	2.723682527	LUAD	9.247955344	2.29E-20
669381	GSE8894.GPL570	Lungcancer	ADENO	Lee	138	0.4058	ENSG00000230439	RP11-488P3.1	1.038312242	1.004950443	1.072781567	0.024050094	0.326371069	0.614944583	2.256328055	LUAD	9.247955344	2.29E-20
673426	GSE8894.GPL570	Lungcancer	SCC	Lee	138	0.4058	ENSG00000230439	RP11-488P3.1	1.038312242	1.004950443	1.072781567	0.024050094	0.326371069	0.614944583	2.256328055	LUAD	9.247955344	2.29E-20
103857	GSE10645.GPL5858	Prostatecancer		Nakagawa	1192	0.3037	ENSG00000232415	CTB-51J22.1	0.846769413	0.791399661	0.906013073	1.43E-06	1.40E-05	0.631816854	-4.820600791	PRAD	-9.247261269	2.30E-20
104435	GSE10645.GPL5873	Prostatecancer		Nakagawa	1192	0.3037	ENSG00000232415	CTB-51J22.1	0.877758034	0.845851966	0.910867618	5.14E-12	1.09E-10	0.684721945	-6.901755152	PRAD	-9.247261269	2.30E-20
286759	GSE16560.GPL5474	Prostatecancer		Sboner	281	0.7331	ENSG00000232415	CTB-51J22.1	0.901427532	0.869669757	0.934345007	1.42E-08	2.83E-06	0.629387005	-5.670994883	PRAD	-9.247261269	2.30E-20
138424	GSE10885.GPL887	Breastcancer		Hennessy	170	0.2882	ENSG00000251161	RP11-540O11.1	1.102123467	1.028757172	1.180721914	0.005664211	0.052669092	0.751533742	2.766612091	BRCA	9.245194352	2.35E-20
142626	GSE10886.GPL1390	Breastcancer		Parker	203	0.197	ENSG00000251161	RP11-540O11.1	1.036349181	1.000498577	1.07348441	0.046843357	0.585166399	0.607083825	1.987713754	BRCA	9.245194352	2.35E-20
242653	GSE1456.HGU133A_EntrezCDF.MAS5	Breastcancer		Pawitan	318	0.2516	ENSG00000251161	RP11-540O11.1	1.080915158	1.028544903	1.13595194	0.002135444	0.023988146	0.643122677	3.070718493	BRCA	9.245194352	2.35E-20
389567	GSE20486.GPL6947	Breastcancer		Parris	97	0.4845	ENSG00000251161	RP11-540O11.1	1.146482924	1.076337221	1.221200075	2.20E-05	0.000425398	0.668214175	4.243676148	BRCA	9.245194352	2.35E-20
448017	GSE24450.GPL6947	Breastcancer		Greco	183	0.2022	ENSG00000251161	RP11-540O11.1	1.101157287	1.042986079	1.16257292	0.000501677	0.016672625	0.713641709	3.479859611	BRCA	9.245194352	2.35E-20
496743	GSE3143.HGU95Av2_EntrezCDF.MAS5	Breastcancer		Bild	158	0.3165	ENSG00000251161	RP11-540O11.1	1.109062055	1.03979087	1.182948107	0.001656643	0.182343478	0.65978405	3.145745145	BRCA	9.245194352	2.35E-20
526811	GSE3494.HGU133A_EntrezCDF.MAS5	Breastcancer		Miller	502	0.2191	ENSG00000251161	RP11-540O11.1	1.082089944	1.038158067	1.127880893	0.00019083	0.004233174	0.674261757	3.730855999	BRCA	9.245194352	2.35E-20
642083	GSE7390.HGU133A_EntrezCDF.MAS5	Breastcancer		Desmedt	198	0.2828	ENSG00000251161	RP11-540O11.1	1.042700861	1.00228997	1.084741061	0.038136611	0.310286008	0.625503356	2.073383412	BRCA	9.245194352	2.35E-20
684014	GSE9893.GPL5049	Breastcancer		Chanrion	155	0.271	ENSG00000251161	RP11-540O11.1	0.823261254	0.706451627	0.959384997	0.012736743	0.045730177	0.656159177	-2.49104655	BRCA	9.245194352	2.35E-20
740396	Vijver_BreastCancer.Vijver_Agilent	Breastcancer		VandeVijver	295	0.2678	ENSG00000251161	RP11-540O11.1	1.155003846	1.107684991	1.2043441	1.46E-11	1.04E-08	0.759738381	6.751813495	BRCA	9.245194352	2.35E-20
136809	GSE10885.GPL887	Breastcancer		Hennessy	170	0.2882	ENSG00000272511	NA	0.94064335	0.885201868	0.999557213	0.048352972	0.130651955	0.693251534	-1.974253094	BRCA	-9.244735091	2.36E-20
243116	GSE1456.HGU133A_EntrezCDF.MAS5	Breastcancer		Pawitan	318	0.2516	ENSG00000272511	NA	0.929778374	0.892442962	0.968675715	0.000497774	0.015945264	0.660594796	-3.481951595	BRCA	-9.244735091	2.36E-20
387428	GSE20486.GPL6947	Breastcancer		Parris	97	0.4845	ENSG00000272511	NA	0.938457547	0.908028939	0.969905836	0.000158782	0.00173625	0.702878366	-3.776915865	BRCA	-9.244735091	2.36E-20
447947	GSE24450.GPL6947	Breastcancer		Greco	183	0.2022	ENSG00000272511	NA	0.941899919	0.909780851	0.975152924	0.000721365	0.017057948	0.703253626	-3.381327552	BRCA	-9.244735091	2.36E-20
497399	GSE3143.HGU95Av2_EntrezCDF.MAS5	Breastcancer		Bild	158	0.3165	ENSG00000272511	NA	0.933756913	0.885998091	0.984090125	0.01050698	0.20291793	0.622087517	-2.558682028	BRCA	-9.244735091	2.36E-20
526009	GSE3494.HGU133A_EntrezCDF.MAS5	Breastcancer		Miller	502	0.2191	ENSG00000272511	NA	0.932573478	0.901567094	0.964646223	5.20E-05	0.003415788	0.674717463	-4.046311071	BRCA	-9.244735091	2.36E-20
640305	GSE7390.HGU133A_EntrezCDF.MAS5	Breastcancer		Desmedt	198	0.2828	ENSG00000272511	NA	0.956584966	0.924089805	0.990222803	0.011830163	0.218710825	0.601708359	-2.517170313	BRCA	-9.244735091	2.36E-20
739836	Vijver_BreastCancer.Vijver_Agilent	Breastcancer		VandeVijver	295	0.2678	ENSG00000272511	NA	0.918584203	0.894578134	0.943234476	3.27E-10	2.70E-08	0.739306593	-6.285315235	BRCA	-9.244735091	2.36E-20
40429	E-MTAB-179.NBCustomAgilent4x44K	Braincancer	Neuroblastoma	Oberthuer	478	0.1904	ENSG00000251450	RASGRF2-AS1	0.742578479	0.698064576	0.789930927	3.85E-21	8.98E-19	0.801880664	-9.436532836	GBM	-9.243910266	2.38E-20
56461	E-TABM-38.A-MEXP-255	Braincancer	Neuroblastoma	Westermann	251	0.1474	ENSG00000251450	RASGRF2-AS1	0.653598722	0.571717763	0.747206607	4.75E-10	2.28E-08	0.86038821	-6.22718847	GBM	-9.243910266	2.38E-20
378479	GSE1993.GPL96	Braincancer	Astrocytoma	Petalidis	60	1	ENSG00000251450	RASGRF2-AS1	0.947442668	0.912692238	0.983516208	0.004629307	0.013865722	0.618428491	-2.83175661	GBM	-9.243910266	2.38E-20
384263	GSE1993.GPL96	Braincancer	Glioblastoma	Petalidis	60	1	ENSG00000251450	RASGRF2-AS1	0.947442668	0.912692238	0.983516208	0.004629307	0.013865722	0.618428491	-2.83175661	GBM	-9.243910266	2.38E-20
546448	GSE4271.HGU133A_EntrezCDF.MAS5	Braincancer	Astrocytoma	Phillips	154	0.8052	ENSG00000251450	RASGRF2-AS1	0.919412861	0.876248997	0.96470297	0.000615499	0.015712703	0.632772495	-3.424690871	GBM	-9.243910266	2.38E-20
136507	GSE10885.GPL887	Breastcancer		Hennessy	170	0.2882	ENSG00000259319	RP11-293M10.6	0.915260649	0.854719751	0.980089738	0.01121457	0.05939196	0.696319018	-2.535940768	BRCA	-9.242881217	2.40E-20
245848	GSE1456.HGU133A_EntrezCDF.MAS5	Breastcancer		Pawitan	318	0.2516	ENSG00000259319	RP11-293M10.6	0.933478102	0.891842477	0.977057483	0.003107008	0.028167582	0.633828996	-2.956947736	BRCA	-9.242881217	2.40E-20
388712	GSE20486.GPL6947	Breastcancer		Parris	97	0.4845	ENSG00000259319	RP11-293M10.6	0.89485123	0.852266516	0.93956375	7.97E-06	0.000225792	0.697307335	-4.465868806	BRCA	-9.242881217	2.40E-20
446306	GSE24450.GPL6947	Breastcancer		Greco	183	0.2022	ENSG00000259319	RP11-293M10.6	0.917959769	0.875457358	0.962525621	0.000401566	0.016672625	0.703057624	-3.539052291	BRCA	-9.242881217	2.40E-20
498798	GSE3143.HGU95Av2_EntrezCDF.MAS5	Breastcancer		Bild	158	0.3165	ENSG00000259319	RP11-293M10.6	0.917515391	0.864780043	0.973466604	0.004366831	0.182343478	0.633074446	-2.85037066	BRCA	-9.242881217	2.40E-20
526672	GSE3494.HGU133A_EntrezCDF.MAS5	Breastcancer		Miller	502	0.2191	ENSG00000259319	RP11-293M10.6	0.923751225	0.888062832	0.96087382	7.97E-05	0.00355658	0.667699599	-3.945391261	BRCA	-9.242881217	2.40E-20
642195	GSE7390.HGU133A_EntrezCDF.MAS5	Breastcancer		Desmedt	198	0.2828	ENSG00000259319	RP11-293M10.6	0.946853826	0.910859882	0.984270122	0.005748655	0.217759079	0.637583893	-2.761783718	BRCA	-9.242881217	2.40E-20
739539	Vijver_BreastCancer.Vijver_Agilent	Breastcancer		VandeVijver	295	0.2678	ENSG00000259319	RP11-293M10.6	0.900287638	0.870825715	0.930746322	6.11E-10	3.55E-08	0.740116918	-6.187596914	BRCA	-9.242881217	2.40E-20
261758	GSE16011.HGU133Plus2_EntrezCDF.MAS5	Glioma	Glioma	Gravendeel	272	0.8824	ENSG00000234883	MIR155HG	1.063972678	1.051844395	1.076240806	2.94E-26	3.43E-24	0.714058324	10.60112237	LGG	9.242280759	2.41E-20
699078	Nutt_Glioma.HGU95Av2_EntrezCDF.MAS5	Glioma	Glioma	Nutt	50	0.66	ENSG00000234883	MIR155HG	1.076292465	1.032403529	1.122047183	0.000537673	0.017086592	0.671826625	3.461250033	LGG	9.242280759	2.41E-20
40861	E-MTAB-179.NBCustomAgilent4x44K	Braincancer	Neuroblastoma	Oberthuer	478	0.1904	ENSG00000259969	RP11-999E24.3	0.815071958	0.772027928	0.860515886	1.51E-13	1.49E-12	0.740728139	-7.386715397	GBM	-9.239669014	2.47E-20
56409	E-TABM-38.A-MEXP-255	Braincancer	Neuroblastoma	Westermann	251	0.1474	ENSG00000259969	RP11-999E24.3	0.728463357	0.643313219	0.824884126	5.87E-07	3.82E-06	0.780014378	-4.995364575	GBM	-9.239669014	2.47E-20
289074	GSE16581.HGU133Plus2_EntrezCDF.MAS5	Braincancer	Meningioma	Lee	67	0.1493	ENSG00000259969	RP11-999E24.3	0.785658638	0.634173734	0.973328698	0.027291374	0.999533998	0.76980198	-2.207324834	GBM	-9.239669014	2.47E-20
376358	GSE1993.GPL96	Braincancer	Astrocytoma	Petalidis	60	1	ENSG00000259969	RP11-999E24.3	0.939488559	0.901965546	0.978572582	0.002686282	0.009313412	0.604296213	-3.001528101	GBM	-9.239669014	2.47E-20
382142	GSE1993.GPL96	Braincancer	Glioblastoma	Petalidis	60	1	ENSG00000259969	RP11-999E24.3	0.939488559	0.901965546	0.978572582	0.002686282	0.009313412	0.604296213	-3.001528101	GBM	-9.239669014	2.47E-20
547900	GSE4271.HGU133A_EntrezCDF.MAS5	Braincancer	Astrocytoma	Phillips	154	0.8052	ENSG00000259969	RP11-999E24.3	0.911169694	0.869953383	0.954338734	8.19E-05	0.009384593	0.657278713	-3.938857944	GBM	-9.239669014	2.47E-20
553838	GSE4412.HGU133A_EntrezCDF.MAS5	Braincancer	Astrocytoma	Freije	170	0.6941	ENSG00000259969	RP11-999E24.3	0.949331916	0.907151065	0.993474098	0.024941395	0.099138397	0.582364341	-2.242309215	GBM	-9.239669014	2.47E-20
48976	E-TABM-158.HTHGU133A_EntrezCDF.MAS5	Breastcancer		Chin	173	0.3526	ENSG00000264808	RP11-802D6.1	1.065303158	1.00003575	1.134830248	0.049870599	0.331269493	0.600549283	1.961072222	BRCA	9.239157765	2.48E-20
136196	GSE10885.GPL887	Breastcancer		Hennessy	170	0.2882	ENSG00000264808	RP11-802D6.1	1.11790051	1.004973272	1.243517201	0.040240691	0.115685143	0.650306748	2.051269685	BRCA	9.239157765	2.48E-20
244614	GSE1456.HGU133A_EntrezCDF.MAS5	Breastcancer		Pawitan	318	0.2516	ENSG00000264808	RP11-802D6.1	1.117490416	1.056742874	1.181730069	9.81E-05	0.015945264	0.690148699	3.895289508	BRCA	9.239157765	2.48E-20
387313	GSE20486.GPL6947	Breastcancer		Parris	97	0.4845	ENSG00000264808	RP11-802D6.1	1.159220022	1.081098638	1.242986543	3.32E-05	0.000556205	0.690807799	4.1505117	BRCA	9.239157765	2.48E-20
444633	GSE24450.GPL6947	Breastcancer		Greco	183	0.2022	ENSG00000264808	RP11-802D6.1	1.114195758	1.047935961	1.184645086	0.00054667	0.016672625	0.710113681	3.456780375	BRCA	9.239157765	2.48E-20
527107	GSE3494.HGU133A_EntrezCDF.MAS5	Breastcancer		Miller	502	0.2191	ENSG00000264808	RP11-802D6.1	1.097807261	1.047017585	1.151060688	0.000112908	0.003791888	0.669613562	3.861035361	BRCA	9.239157765	2.48E-20
738778	Vijver_BreastCancer.Vijver_Agilent	Breastcancer		VandeVijver	295	0.2678	ENSG00000264808	RP11-802D6.1	1.161705826	1.109042506	1.216869885	2.41E-10	2.29E-08	0.735660126	6.332454688	BRCA	9.239157765	2.48E-20
42025	E-MTAB-179.NBCustomAgilent4x44K	Braincancer	Neuroblastoma	Oberthuer	478	0.1904	ENSG00000271964	RP11-415F23.2	0.721271742	0.660329941	0.787837857	4.03E-13	3.56E-12	0.758761483	-7.254461189	GBM	-9.234016253	2.61E-20
57816	E-TABM-38.A-MEXP-255	Braincancer	Neuroblastoma	Westermann	251	0.1474	ENSG00000271964	RP11-415F23.2	0.776352112	0.701106122	0.859673855	1.13E-06	6.63E-06	0.749388929	-4.866877723	GBM	-9.234016253	2.61E-20
206675	GSE13041.HGU133Plus2_EntrezCDF.MAS5	Braincancer	Glioblastoma	Lee	267	0.9213	ENSG00000271964	RP11-415F23.2	0.883342865	0.805516881	0.968688099	0.00838864	0.962253114	0.675287356	-2.636013494	GBM	-9.234016253	2.61E-20
212282	GSE13041.HGU95Av2_EntrezCDF.MAS5	Braincancer	Glioblastoma	Lee	267	0.9213	ENSG00000271964	RP11-415F23.2	0.906866718	0.840891241	0.978018564	0.011189987	0.402125439	0.597911227	-2.536709192	GBM	-9.234016253	2.61E-20
379100	GSE1993.GPL96	Braincancer	Astrocytoma	Petalidis	60	1	ENSG00000271964	RP11-415F23.2	0.946722581	0.900106684	0.995752682	0.033571435	0.065478452	0.570378745	-2.125181932	GBM	-9.234016253	2.61E-20
384884	GSE1993.GPL96	Braincancer	Glioblastoma	Petalidis	60	1	ENSG00000271964	RP11-415F23.2	0.946722581	0.900106684	0.995752682	0.033571435	0.065478452	0.570378745	-2.125181932	GBM	-9.234016253	2.61E-20
547842	GSE4271.HGU133A_EntrezCDF.MAS5	Braincancer	Astrocytoma	Phillips	154	0.8052	ENSG00000271964	RP11-415F23.2	0.906669818	0.856051111	0.960281632	0.00082973	0.016617175	0.627651792	-3.342681785	GBM	-9.234016253	2.61E-20
103521	GSE10645.GPL5858	Prostatecancer		Nakagawa	1192	0.3037	ENSG00000267194	RP1-193H18.2	0.862546245	0.821563011	0.905573906	2.63E-09	5.88E-08	0.648744638	-5.953415756	PRAD	-9.23309536	2.63E-20
104395	GSE10645.GPL5873	Prostatecancer		Nakagawa	1192	0.3037	ENSG00000267194	RP1-193H18.2	0.826382168	0.784749435	0.870223612	4.82E-13	1.33E-11	0.695007764	-7.230419482	PRAD	-9.23309536	2.63E-20
135655	GSE10885.GPL887	Breastcancer		Hennessy	170	0.2882	ENSG00000231121	NA	0.938233433	0.890305439	0.988741544	0.0171635	0.07083296	0.696319018	-2.383186426	BRCA	-9.232470222	2.64E-20
243693	GSE1456.HGU133A_EntrezCDF.MAS5	Breastcancer		Pawitan	318	0.2516	ENSG00000231121	NA	0.938383411	0.902162166	0.976058917	0.001542852	0.021751787	0.65	-3.166500226	BRCA	-9.232470222	2.64E-20
387488	GSE20486.GPL6947	Breastcancer		Parris	97	0.4845	ENSG00000231121	NA	0.923838282	0.886452322	0.962800988	0.000170895	0.001828942	0.670071185	-3.758558409	BRCA	-9.232470222	2.64E-20
444607	GSE24450.GPL6947	Breastcancer		Greco	183	0.2022	ENSG00000231121	NA	0.935940211	0.902367439	0.970762065	0.000382196	0.016672625	0.702861623	-3.55208164	BRCA	-9.232470222	2.64E-20
[truncated: 122,127 more rows]
